# Supplementary material for: Genetic insight into the relationship between inflammatory bowel disease and Clostridioides difficile infection
Source: mSphere. 2024 Oct 22;9(11):e00567-24. doi: 10.1128/msphere.00567-24 (PMC11580397; doi:10.1128/msphere.00567-24)
Supplement: Supplemental Tables — Tables S1 to S7. [file msphere.00567-24-s0003.xlsx]

## Sheet: Table of Contents
Content	Sheet
Table of contents	1
Supplementary Table 1. Description of Cohorts Used in the GWAS Meta-Analysis of Clostrioides Difficile Infection (CDI)	2
Supplementary Table 2. Results of the GWAS Meta-Analysis of Clostrioides Difficile Infection	3
Supplementary Table 3. Results of the HLA Meta-Analysis of Clostrioides Difficile Infection	4
Supplementary Table 4. Association Between High Priority Risk Variants (from the GWAS Meta-Analysis of CDI) and Bacterial Abundance As Resulted in the the MiBioGen Consortium Analysis	5
Supplementary Table 5. Association between High Priority Risk Variants from the GWAS Meta-Analysis of Clostrioides Difficile Infection (CDI) and Risk of Inflammatory Bowel Disease (IBD)	6
Supplementary Table 6. Association between Inflammatory Bowel Disease Risk Variants and Risk of Clostrioides Difficile Infection (CDI).	7
Supplementary Table 7. SNP effects on ulcerative colitis (UC) and Clostridioides difficile infection (CDI) in Mendelian Randomization	8
Supplementary Table 8. Variants of Interest are in High LD with Missense Variants	9

## Sheet: Cohorts
Supplementary Table 1. Description of Cohorts Used in the GWAS Meta-Analysis of Clostrioides Difficile Infection (CDI)
The following table includes descriptives for data cohorts used in GWAS meta-analysis of Clostrioides difficile infection.
Cohort	Description	Country	Ancestry	CDI Definition	Cases (n)	Controls (n)
FinnGen	Population-based cohort	Finland	European	ICD-9 code 0084F “Enterocolitis due to Clostridium Difficile” ICD-10 code A04.7 “Enterocolitis due to Clostridium Difficile”	1441	216071
United Kingdom Biobank	Population-based cohort	United Kingdom	European	ICD-10 code A04.7 “Enterocolitis due to C difficile”	830	407993
Michigan Genomics Initiative	Insitutional Cohort	USA	European	ICD-9 code 008.45 “Enterocolitis due to Clostridium Difficile” ICD-10 code A04.7 “Enterocolitis due to Clostridium Difficile”	1229	50259

## Sheet: Meta_Analysis_CDI
Supplementary Table 2. Results of the GWAS Meta-Analysis of Clostrioides Difficile Infection (at p<1e-5)
This table provides summary statistics for GWAS Meta-Analysis of Clostridioides Difficile Infection.
Marker, markername. Allele1, effect allele. Allele2, other allele. Freq1, weight average of frequency for the effect allele across all studies. MinFreq, minimum frequency for the effect allele across all studies. MaxFreq, maximum frequency for the effect allele across all studies.
Effect, overall estimated effect size for the effect allele. StdErr, overall standard error for effect size estimate. P-value, meta-analysis p-value. Direction, summary of effect direction for each study. HetISq, I^2 statistic which measures heterogeneity.
HetChiSq, chi-squared statistic in simple test of heterogeneity. HetDf, degrees of freedom for heterogeneity statistic. HetPVal, P-value for heterogeneity statistic. N_eff, 4/(1/N_cases+1/N_ctrls).
Chr	BP	Allele1	Allele2	Freq	FreqSE	MinFreq	MaxFreq	Effect	StdErr	P.value	Direction	HetISq	HetChiSq	HetDf	HetPVal	rsid
1	14245266	c	g	0.1291	0.029	0.0973	0.1573	0.1846	0.0375	8.835e-07	+++	0	1.072	2	0.585	rs10927954
1	208965889	t	c	0.1166	0.0095	0.1048	0.125	0.1752	0.0393	8.178e-06	+++	65.3	5.758	2	0.05618	rs1166927
1	208970401	a	g	0.1161	0.0102	0.1034	0.125	0.1765	0.0393	7.289e-06	+++	64.1	5.569	2	0.06176	rs1166899
1	208971963	t	c	0.8839	0.0103	0.8747	0.8966	-0.1785	0.0394	5.772e-06	---	63.5	5.472	2	0.06483	rs1182870
3	108462779	t	c	0.2842	0.001	0.283	0.2856	0.1219	0.0271	6.775e-06	+++	59.8	4.973	2	0.08322	rs6795139
3	108463805	t	c	0.2872	0.0051	0.2816	0.2934	0.12	0.027	9.091e-06	+++	51.2	4.095	2	0.1291	rs1348997
3	108465457	t	g	0.2844	0.0022	0.2817	0.2864	0.1206	0.0271	8.437e-06	+++	57.3	4.688	2	0.09595	rs6804995
3	108475974	a	g	0.2811	0.0006	0.2802	0.2818	0.1228	0.0272	6.129e-06	+++	59.5	4.934	2	0.08484	rs11708527
3	108476519	t	c	0.2808	0.0005	0.2799	0.2811	0.123	0.0272	6.109e-06	+++	60.4	5.05	2	0.08008	rs3811687
3	108477080	t	c	0.7193	0.0006	0.7189	0.7202	-0.1231	0.0272	5.937e-06	---	60.3	5.037	2	0.08059	rs62268300
3	108479165	a	g	0.281	0.0007	0.2799	0.2817	0.1227	0.0272	6.407e-06	+++	59.9	4.986	2	0.08265	rs74482639
3	108481811	a	g	0.7191	0.0005	0.7185	0.7199	-0.1236	0.0272	5.496e-06	---	59.7	4.957	2	0.08385	rs1374817
3	108482127	t	g	0.719	0.0005	0.7185	0.7198	-0.1236	0.0272	5.474e-06	---	59.8	4.975	2	0.08312	rs1374824
3	108487582	a	g	0.7181	0.0016	0.7162	0.7201	-0.124	0.0272	5.199e-06	---	60.3	5.038	2	0.08053	rs11707141
3	108492975	t	c	0.7173	0.0024	0.7145	0.7197	-0.1234	0.0272	5.633e-06	---	61.3	5.167	2	0.0755	rs7653634
3	108495377	a	t	0.7173	0.0024	0.7145	0.7198	-0.1235	0.0272	5.572e-06	---	61.2	5.154	2	0.07601	rs79330942
3	108497152	t	c	0.7173	0.0024	0.7145	0.7198	-0.1234	0.0272	5.621e-06	---	61.1	5.143	2	0.07643	rs76335251
3	108497875	t	c	0.2826	0.0024	0.2802	0.2855	0.1234	0.0272	5.657e-06	+++	60.8	5.102	2	0.07801	rs7613177
3	108500530	t	c	0.2824	0.0026	0.28	0.2855	0.1232	0.0272	5.925e-06	+++	59.3	4.918	2	0.0855	rs78585913
3	108503283	t	c	0.7175	0.0025	0.7145	0.72	-0.1232	0.0272	5.867e-06	---	59.3	4.917	2	0.08555	rs62268337
3	108503822	t	c	0.2824	0.0026	0.28	0.2855	0.1233	0.0272	5.857e-06	+++	59.3	4.909	2	0.08592	rs11919796
4	109771479	a	g	0.8763	0.0203	0.861	0.904	-0.1706	0.0383	8.458e-06	---	0	0.45	2	0.7983	rs10031490
6	30993866	a	t	0.8314	0.0418	0.7767	0.8731	-0.1628	0.0366	8.701e-06	---	0	0.595	2	0.7427	rs62399430
6	30993880	c	g	0.1805	0.0468	0.1342	0.2398	0.1699	0.0354	1.58e-06	+++	0	0.446	2	0.8003	rs62399431
6	31207589	a	c	0.2274	0.054	0.1663	0.2976	0.1563	0.0325	1.488e-06	+++	0	0.092	2	0.955	rs111411820
6	31208242	t	c	0.2274	0.054	0.1663	0.2976	0.1564	0.0325	1.466e-06	+++	0	0.09	2	0.9561	rs12665166
6	31213413	t	g	0.7726	0.0539	0.7026	0.8337	-0.1555	0.0325	1.662e-06	---	0	0.102	2	0.9503	rs4332019
6	31213502	a	g	0.2274	0.054	0.1663	0.2976	0.1564	0.0325	1.465e-06	+++	0	0.091	2	0.9557	rs2394897
6	31215037	t	c	0.7727	0.054	0.7024	0.8336	-0.1556	0.0325	1.671e-06	---	0	0.074	2	0.9635	rs3899471
6	31215732	a	g	0.7726	0.054	0.7024	0.8337	-0.1565	0.0325	1.464e-06	---	0	0.091	2	0.9556	rs12662550
6	31215916	a	g	0.2274	0.0541	0.1663	0.2977	0.1556	0.0325	1.68e-06	+++	0	0.074	2	0.9635	rs12665531
6	31216105	a	g	0.2274	0.054	0.1663	0.2976	0.1565	0.0325	1.463e-06	+++	0	0.091	2	0.9557	rs2394904
6	31242762	t	c	0.2668	0.0556	0.187	0.3275	-0.1596	0.0291	3.911e-08	---	1.9	2.038	2	0.3609	rs3134745
6	31266041	t	c	0.5468	0.0679	0.4587	0.618	-0.1148	0.0257	8.18e-06	---	0	0.652	2	0.7218	rs17192526
6	31303394	a	g	0.5119	0.094	0.4012	0.6169	0.1281	0.0275	3.202e-06	+++	10.3	2.23	2	0.3279	rs7452226
6	31326272	a	g	0.6728	0.064	0.5974	0.7605	-0.1396	0.0281	6.843e-07	---	0	0.072	2	0.9648	rs9266276
6	31338053	t	c	0.2299	0.0434	0.1728	0.2825	0.145	0.0317	4.701e-06	+++	0	0.903	2	0.6366	rs9501573
6	31338579	a	g	0.2301	0.0437	0.1728	0.2831	0.1459	0.0317	4.148e-06	+++	0	0.963	2	0.618	rs9501575
6	31339549	a	t	0.7699	0.0436	0.717	0.8272	-0.1454	0.0317	4.44e-06	---	0	0.929	2	0.6284	rs6924348
6	31339613	t	c	0.2311	0.0441	0.1726	0.2843	0.1456	0.0316	4.189e-06	+++	0	1.012	2	0.6028	rs6928908
6	31340477	a	g	0.2308	0.0439	0.1727	0.2834	0.1434	0.0315	5.3e-06	+++	0	0.794	2	0.6724	rs4358666
6	31340689	a	g	0.2301	0.0437	0.1725	0.2831	0.1454	0.0317	4.468e-06	+++	0	0.917	2	0.6321	rs4487624
6	31341156	a	g	0.7693	0.0435	0.7173	0.8276	-0.1465	0.0316	3.495e-06	---	0	1.06	2	0.5886	rs6936035
6	31391591	a	g	0.2466	0.062	0.1737	0.3213	0.1434	0.0309	3.443e-06	+++	0	1.221	2	0.5431	rs56705452
6	31412513	c	g	0.442	0.0525	0.3731	0.4982	-0.1161	0.0254	4.958e-06	---	24.6	2.652	2	0.2655	rs2395004
6	31412652	a	g	0.442	0.0527	0.3731	0.4986	-0.1166	0.0254	4.417e-06	---	25.8	2.695	2	0.2599	rs2395005
6	31418616	a	g	0.0918	0.0407	0.0523	0.14	0.2493	0.0525	2.006e-06	+++	25	2.666	2	0.2637	rs7450458
6	31427189	t	c	0.0858	0.0378	0.0503	0.1318	0.238	0.0538	9.523e-06	+++	33.2	2.993	2	0.2239	rs79245272
6	31573577	t	c	0.7899	0.0844	0.7022	0.8723	-0.1626	0.0343	2.08e-06	---	9.1	2.2	2	0.3329	rs144360625
6	31576714	a	g	0.2074	0.0803	0.1304	0.2925	0.1555	0.0342	5.4e-06	+++	0	1.79	2	0.4087	rs142831262
6	31583166	a	g	0.2098	0.0834	0.1288	0.2976	0.1556	0.034	4.639e-06	+++	0	1.303	2	0.5213	rs4711274
6	31583931	t	c	0.2087	0.0825	0.1288	0.2959	0.1531	0.034	6.857e-06	+++	0	1.174	2	0.5561	rs2269475
6	31585624	t	c	0.2087	0.0825	0.1289	0.2959	0.1529	0.034	7.014e-06	+++	0	1.177	2	0.5553	rs6927872
6	31587938	a	g	0.7895	0.0836	0.7016	0.871	-0.1528	0.0339	6.593e-06	---	0	1.451	2	0.4841	rs3763295
6	31601520	t	c	0.7895	0.0827	0.7019	0.8694	-0.1511	0.0339	8.116e-06	---	0	1.354	2	0.508	rs2242658
6	31602489	t	c	0.7896	0.0826	0.7021	0.8694	-0.1515	0.0339	7.6e-06	---	0	1.278	2	0.5277	rs2242657
6	31611256	t	c	0.7896	0.0826	0.7022	0.8694	-0.1509	0.0339	8.311e-06	---	0	1.346	2	0.5101	rs12524536
6	31611840	a	c	0.2102	0.0827	0.1303	0.2976	0.1515	0.0339	7.756e-06	+++	0	1.419	2	0.4919	rs2077102
6	31663785	a	t	0.7905	0.082	0.7036	0.8696	-0.1499	0.0339	9.865e-06	---	0	1.232	2	0.54	rs12529661
6	31690876	c	g	0.7982	0.0844	0.7109	0.885	-0.1692	0.0349	1.256e-06	---	0	1.538	2	0.4635	rs75746146
6	31713124	a	g	0.7939	0.0868	0.7049	0.8837	-0.1622	0.0346	2.822e-06	---	0	1.417	2	0.4924	rs3749953
6	31731881	t	c	0.2043	0.0865	0.1145	0.2926	0.1682	0.0348	1.32e-06	+++	0	1.428	2	0.4898	rs6905572
6	31748820	a	g	0.2392	0.0855	0.1521	0.3306	0.1445	0.0316	4.707e-06	+++	17.6	2.428	2	0.297	rs707926
6	31751727	t	c	0.2392	0.0855	0.1521	0.3306	0.1447	0.0316	4.59e-06	+++	17.3	2.419	2	0.2984	rs707924
6	31754008	a	g	0.2047	0.0867	0.115	0.2933	0.1712	0.0348	8.406e-07	+++	0	1.325	2	0.5155	rs140091914
6	31764899	t	c	0.7608	0.0855	0.6693	0.8479	-0.1432	0.0316	5.753e-06	---	4.6	2.097	2	0.3504	rs480092
6	31769684	a	g	0.2047	0.0867	0.115	0.2933	0.1706	0.0348	9.209e-07	+++	0	1.325	2	0.5156	rs4711277
6	31772516	a	g	0.2387	0.0852	0.1522	0.33	0.144	0.0316	5.222e-06	+++	8.4	2.184	2	0.3356	rs494718
6	31802465	c	g	0.7946	0.0874	0.7056	0.8844	-0.162	0.0348	3.13e-06	---	0	1.35	2	0.5092	rs4711279
6	31804646	t	c	0.2057	0.087	0.1161	0.2944	0.1622	0.0347	2.857e-06	+++	0	1.373	2	0.5033	rs6921489
6	31807489	t	c	0.2056	0.0871	0.1159	0.2945	0.1617	0.0347	3.193e-06	+++	0	1.379	2	0.5018	rs733539
6	31820159	t	c	0.2054	0.0869	0.1158	0.2941	0.1629	0.0347	2.69e-06	+++	0	1.356	2	0.5076	rs4947253
6	31823477	t	c	0.2055	0.0869	0.1157	0.2941	0.1631	0.0347	2.666e-06	+++	0	1.356	2	0.5075	rs80260075
6	31840898	t	c	0.1139	0.0379	0.0707	0.1475	0.1896	0.0409	3.526e-06	+++	0	1.027	2	0.5985	rs146535109
6	31933977	a	c	0.9117	0.0082	0.9025	0.9197	-0.2061	0.0433	1.965e-06	---	0	0.45	2	0.7985	rs9296004
6	32136547	t	g	0.3901	0.0268	0.3652	0.4244	0.1184	0.0259	4.868e-06	+++	49.3	3.944	2	0.1391	rs1061808
6	32566149	a	g	0.5581	0.052	0.5156	0.6369	-0.1429	0.0279	3.1e-07	---	0	0.091	2	0.9557	rs9270664
6	32569932	a	t	0.0798	0.0322	0.0183	0.0978	0.2581	0.0573	6.671e-06	+++	0	0.192	2	0.9084	rs116763083
6	32569948	t	g	0.0812	0.0317	0.0167	0.0978	0.258	0.0582	9.294e-06	+++	0	0.095	2	0.9535	rs41489451
6	32572202	t	c	0.5114	0.0672	0.4281	0.5858	-0.1218	0.0257	2.217e-06	---	0	0.345	2	0.8417	rs9270911
6	32577205	a	t	0.0812	0.0315	0.0169	0.0973	0.2641	0.0586	6.506e-06	+++	0	0.119	2	0.9421	rs576957502
6	32581221	a	g	0.3741	0.057	0.2959	0.4203	-0.1283	0.0265	1.291e-06	---	3.4	2.071	2	0.3551	rs9271286
6	32581253	a	g	0.6333	0.0535	0.5801	0.704	0.1271	0.0269	2.233e-06	+++	8.5	2.187	2	0.3351	rs9271287
6	32581305	t	c	0.3714	0.0557	0.2958	0.4203	-0.1277	0.0266	1.618e-06	---	3.7	2.076	2	0.3541	rs9271289
6	32581350	t	c	0.623	0.0584	0.5797	0.704	0.127	0.0264	1.448e-06	+++	7.3	2.157	2	0.3402	rs9271292
6	32581467	t	c	0.6403	0.0511	0.5808	0.704	0.129	0.0271	2.017e-06	+++	3.1	2.064	2	0.3563	rs9271295
6	32581982	t	c	0.623	0.0585	0.5797	0.704	0.1273	0.0264	1.365e-06	+++	6.5	2.138	2	0.3433	rs521512
6	32582275	a	g	0.377	0.0585	0.296	0.4204	-0.1274	0.0264	1.352e-06	---	6.4	2.137	2	0.3435	rs2858859
6	32582332	a	g	0.377	0.0586	0.2958	0.4203	-0.1275	0.0264	1.326e-06	---	6.4	2.136	2	0.3437	rs5004276
6	32582354	t	c	0.3756	0.0593	0.2958	0.4197	-0.1273	0.0269	2.161e-06	---	15.2	2.36	2	0.3073	rs5004277
6	32582435	a	g	0.3757	0.0588	0.2968	0.4202	-0.1318	0.0268	9.127e-07	---	6.8	2.146	2	0.3419	rs7451962
6	32582513	c	g	0.5602	0.0438	0.5234	0.6165	0.141	0.0267	1.295e-07	+++	0	0.168	2	0.9193	rs9271325
6	32582672	t	c	0.3724	0.0568	0.296	0.4183	-0.1308	0.0269	1.127e-06	---	0	1.894	2	0.3879	rs9271331
6	32583005	c	g	0.6151	0.06	0.5676	0.6954	0.13	0.0267	1.069e-06	+++	0	1.182	2	0.5539	rs6917212
6	32586732	c	g	0.7939	0.0269	0.7653	0.8279	-0.1422	0.0314	5.972e-06	---	0	0.487	2	0.7839	rs9271363
6	32586908	a	g	0.6564	0.0602	0.5806	0.7081	-0.1472	0.0278	1.216e-07	---	0	0.084	2	0.9586	rs9271367
6	32587782	t	c	0.6113	0.0513	0.5459	0.6659	-0.1313	0.0269	1.063e-06	---	0	0.066	2	0.9674	rs9271414
6	32588808	a	t	0.4022	0.0429	0.3501	0.4538	0.1319	0.0273	1.403e-06	+++	0	0.072	2	0.9645	rs9271475
6	32588882	t	g	0.6081	0.0498	0.5462	0.6656	-0.1328	0.027	8.828e-07	---	0	0.102	2	0.9502	rs9271483
6	32588985	t	g	0.6111	0.051	0.5462	0.6657	-0.1315	0.0269	1.017e-06	---	0	0.08	2	0.9606	rs9271487
6	32589158	a	g	0.3887	0.0511	0.3342	0.4538	0.1317	0.0269	9.879e-07	+++	0	0.083	2	0.9593	rs9271493
6	32589613	a	g	0.3887	0.0509	0.3341	0.4534	0.1315	0.0269	1.001e-06	+++	0	0.085	2	0.9585	rs9271514
6	32589645	a	g	0.3886	0.0508	0.3341	0.4532	0.1316	0.0269	9.818e-07	+++	0	0.084	2	0.9589	rs9271515
6	32590234	a	t	0.3887	0.0511	0.3341	0.4538	0.1317	0.0269	9.898e-07	+++	0	0.083	2	0.9592	rs9271548
6	32590331	t	c	0.3926	0.0494	0.3353	0.454	0.1317	0.027	1.094e-06	+++	0	0.073	2	0.9641	rs9271557
6	32594328	t	c	0.7984	0.0294	0.7659	0.8291	-0.1423	0.0311	4.719e-06	---	0	0.527	2	0.7684	rs9271775
6	32602809	a	c	0.9163	0.0303	0.9024	0.9859	-0.2706	0.0597	5.761e-06	---	0	0.259	2	0.8785	rs563316064
6	32602884	t	c	0.9155	0.0297	0.9024	0.9874	-0.2684	0.06	7.802e-06	---	0	0.14	2	0.9323	rs115573799
6	32602899	a	g	0.0835	0.03	0.0195	0.0976	0.2685	0.0594	6.246e-06	+++	0	0.12	2	0.942	rs115503527
6	32602947	a	g	0.0825	0.028	0.0216	0.0976	0.2598	0.0576	6.509e-06	+++	0	0.089	2	0.9566	rs28534011
6	32603936	a	g	0.6926	0.0616	0.6214	0.7692	0.1354	0.0293	3.932e-06	+++	30.7	2.887	2	0.2361	rs9272309
6	32620286	t	c	0.5084	0.0613	0.4212	0.573	0.1197	0.0264	5.934e-06	+++	0	0.901	2	0.6374	rs12527758
6	32628407	t	c	0.793	0.0456	0.7449	0.8576	0.1534	0.033	3.261e-06	+++	0	0.78	2	0.6772	rs9273504
6	32629650	t	c	0.8003	0.0459	0.7454	0.8583	0.1518	0.0334	5.544e-06	+++	0	0.818	2	0.6644	rs9273873
6	32634243	a	g	0.2061	0.0448	0.1417	0.2552	-0.1557	0.0323	1.432e-06	---	0	0.778	2	0.6779	rs9274514
6	32634318	a	c	0.1908	0.0405	0.1418	0.241	-0.1654	0.0342	1.304e-06	---	0	0.413	2	0.8133	rs3891176
6	32634467	t	c	0.2019	0.0452	0.1418	0.2551	-0.1564	0.0328	1.822e-06	---	0	0.716	2	0.6991	rs3891175
6	32634584	c	g	0.8478	0.0136	0.8272	0.86	0.1659	0.0372	8.305e-06	+++	0	0.471	2	0.79	rs3891174
6	32634952	t	g	0.2045	0.0435	0.1418	0.252	-0.1565	0.0323	1.266e-06	---	0	0.651	2	0.722	6:32634952_G_T
6	32635998	t	g	0.19	0.0444	0.1418	0.2479	-0.1566	0.0338	3.715e-06	---	0	0.515	2	0.7731	rs9274623
6	32636756	t	c	0.6267	0.0755	0.5482	0.7272	0.1248	0.0271	3.997e-06	+++	0	0.854	2	0.6526	rs2858302
6	32665311	t	c	0.7985	0.0716	0.7097	0.8599	-0.1581	0.035	6.331e-06	---	0	0.68	2	0.7117	rs17206147
6	32670368	a	g	0.7978	0.0719	0.7088	0.8599	-0.1566	0.0349	7.324e-06	---	0	0.593	2	0.7435	rs35406540
6	32670414	t	c	0.2022	0.0719	0.1401	0.2912	0.1566	0.0349	7.325e-06	+++	0	0.593	2	0.7435	rs66709408
6	32670495	t	c	0.2022	0.0719	0.1401	0.2912	0.1567	0.0349	7.279e-06	+++	0	0.595	2	0.7428	rs35120848
6	32671103	t	c	0.7977	0.0718	0.7087	0.8596	-0.1553	0.0349	8.626e-06	---	0	0.622	2	0.7326	rs13192471
6	32671601	t	g	0.2022	0.0719	0.1401	0.2911	0.1559	0.0349	8.134e-06	+++	0	0.605	2	0.7389	rs28451714
6	32672135	t	c	0.2022	0.0718	0.1401	0.291	0.1557	0.0349	8.304e-06	+++	0	0.552	2	0.7588	rs17499655
6	32672361	a	g	0.7978	0.0719	0.7088	0.8599	-0.1562	0.0349	7.713e-06	---	0	0.578	2	0.749	rs4568494
6	32672903	a	g	0.2022	0.0719	0.1401	0.2912	0.1563	0.0349	7.631e-06	+++	0	0.578	2	0.749	rs35030589
6	32673569	a	g	0.7978	0.0719	0.7088	0.8599	-0.1562	0.0349	7.731e-06	---	0	0.574	2	0.7506	rs112214454
18	71322722	a	g	0.688	0.0329	0.6561	0.7291	-0.1201	0.0267	7.04e-06	---	65.3	5.767	2	0.05593	rs4892122
18	71323507	t	g	0.6888	0.0326	0.6573	0.7296	-0.1187	0.0268	9.06e-06	---	65.5	5.805	2	0.0549	rs8083336
18	71324033	t	c	0.688	0.0329	0.656	0.7291	-0.1197	0.0267	7.672e-06	---	65.7	5.83	2	0.05421	rs9956788
18	71326148	t	c	0.6964	0.0262	0.6728	0.7296	-0.1197	0.0267	7.541e-06	---	64.9	5.702	2	0.0578	rs68176237
18	71327939	a	g	0.6883	0.033	0.6566	0.7296	-0.1232	0.0267	4.033e-06	---	62.1	5.274	2	0.07159	rs6566753
18	71328133	a	g	0.3118	0.033	0.2704	0.3434	0.1225	0.0267	4.561e-06	+++	62.7	5.364	2	0.06843	rs6566754
18	71328789	t	c	0.6918	0.0289	0.6686	0.729	-0.123	0.0265	3.549e-06	---	62.4	5.323	2	0.06984	rs9949886
18	71329543	t	c	0.3117	0.0329	0.2704	0.3432	0.1236	0.0267	3.793e-06	+++	61.8	5.238	2	0.07286	rs8087524
18	71329923	a	g	0.6874	0.0333	0.6552	0.7291	-0.124	0.0267	3.482e-06	---	62.5	5.336	2	0.0694	rs8087323
18	71331397	a	c	0.3119	0.0327	0.271	0.3434	0.1244	0.0267	3.252e-06	+++	61.4	5.178	2	0.0751	rs12458428
18	71332360	a	g	0.3117	0.033	0.2704	0.3433	0.1238	0.0267	3.653e-06	+++	61.6	5.208	2	0.07396	rs4892123
18	71332382	a	g	0.3117	0.033	0.2704	0.3433	0.1238	0.0267	3.654e-06	+++	61.6	5.208	2	0.07396	rs4892124
18	71333092	c	g	0.6958	0.0267	0.6717	0.7296	-0.1232	0.0267	4.023e-06	---	62.2	5.29	2	0.07099	rs77966609
18	71333509	a	g	0.3114	0.0328	0.2704	0.3428	0.1243	0.0267	3.343e-06	+++	61	5.129	2	0.07697	rs4891517
18	71333573	c	g	0.3114	0.0328	0.2704	0.3428	0.1243	0.0267	3.317e-06	+++	61	5.123	2	0.07717	rs4891518
18	71333701	t	c	0.3114	0.0327	0.2704	0.3427	0.1244	0.0267	3.283e-06	+++	60.9	5.117	2	0.07741	rs4892125
18	71336189	a	g	0.6883	0.0329	0.6566	0.7295	-0.1243	0.0267	3.335e-06	---	58.9	4.865	2	0.08783	rs7229978
18	71341156	a	c	0.328	0.0318	0.2871	0.3542	0.1198	0.0261	4.252e-06	+++	63.7	5.504	2	0.0638	rs7227996
18	71343171	t	c	0.3289	0.0368	0.2823	0.3617	0.1165	0.0263	9.573e-06	+++	60.2	5.022	2	0.08117	rs4267418
18	71347137	a	g	0.3262	0.0353	0.2817	0.3583	0.1199	0.0264	5.505e-06	+++	59.3	4.917	2	0.08555	rs8092542
18	71347427	a	g	0.6739	0.0353	0.6419	0.7183	-0.1188	0.0264	6.707e-06	---	61.4	5.188	2	0.07472	rs9953978
18	71347633	t	c	0.3263	0.0347	0.2826	0.358	0.1205	0.0264	4.933e-06	+++	58.4	4.808	2	0.09035	rs2067809
18	71348063	a	t	0.3306	0.033	0.2895	0.3617	0.1219	0.0263	3.613e-06	+++	53.6	4.314	2	0.1156	rs8097394

## Sheet: HLA_Fine_Mapping
Supplementary Table 3. Results of the HLA Meta-Analysis of Clostrioides Difficile Infection
This table provides summary statistics for the HLA Meta-Analysis of Clostridioides Difficile Infection.
Marker, markername. Allele1, effect allele. Allele2, other allele. Freq1, weight average of frequency for the effect allele across all studies. MinFreq, minimum frequency for the effect allele across all studies. MaxFreq, maximum frequency for the effect allele across all studies.
Effect, overall estimated effect size for the effect allele. StdErr, overall standard error for effect size estimate. P-value, meta-analysis p-value. Direction, summary of effect direction for each study. HetISq, I^2 statistic which measures heterogeneity.
HetChiSq, chi-squared statistic in simple test of heterogeneity. HetDf, degrees of freedom for heterogeneity statistic. HetPVal, P-value for heterogeneity statistic. N_eff, 4/(1/N_cases+1/N_ctrls).
"t" indicated presence of the HLA allele, "a" indicated absence of the HLA allele
MarkerName	Allele1	Allele2	Freq1	FreqSE	MinFreq	MaxFreq	Effect	StdErr	P-value	Direction	HetISq	HetChiSq	HetDf	HetPVal	N_eff
HLA_B*35:01	a	t	0.9478	0.0038	0.9446	0.9522	-0.3019	0.0864	0.0004741	--	0	0.868	1	0.3514	8111.92
HLA_DRB1*01:03	a	t	0.9853	0.0028	0.9827	0.9884	-0.4608	0.1528	0.002557	--	0	0.051	1	0.8212	8111.92
HLA_C*07:01	a	t	0.835	0.0072	0.8267	0.8413	0.177	0.0615	0.004038	++	0	0.035	1	0.8518	8111.92
HLA_C*04:01	a	t	0.9026	0.0111	0.8942	0.9173	-0.1909	0.0679	0.004913	--	0	0.068	1	0.7946	8111.92
HLA_DQB1*02:01	a	t	0.7687	0.014	0.7528	0.781	0.1428	0.0534	0.007534	++	0	0.004	1	0.9508	8111.92
HLA_DRB1*10:01	a	t	0.9922	0.0016	0.991	0.9943	-0.4779	0.1988	0.01622	--	0	0.264	1	0.6073	8111.92
HLA_C*05:01	a	t	0.9	0.0142	0.8866	0.915	0.1803	0.0765	0.01843	++	0	0.449	1	0.5026	8111.92
HLA_DRB1*03:01	a	t	0.8652	0.0121	0.8528	0.8769	0.1536	0.066	0.01993	++	0	0.317	1	0.5734	8111.92
HLA_DQB1*05:01	a	t	0.881	0.0011	0.8796	0.8819	-0.1409	0.0647	0.02926	--	0	0.305	1	0.581	8111.92
HLA_DRB1*08:03	a	t	0.9976	0	0.9976	0.9977	-0.7353	0.3415	0.0313	--	0	0.135	1	0.7135	8111.92
HLA_DQA1*06:01	a	t	0.9973	0.0001	0.9973	0.9974	-0.6838	0.3283	0.03725	--	0	0.279	1	0.5974	8111.92
HLA_B*44:02	a	t	0.8986	0.0125	0.8861	0.9112	0.1552	0.0748	0.03817	++	0	0.017	1	0.895	8111.92
HLA_DQA1*01:01	a	t	0.8633	0.0032	0.8594	0.866	-0.1238	0.0614	0.04398	--	0	0.459	1	0.498	8111.92
HLA_B*08:01	a	t	0.8719	0.0147	0.8554	0.8849	0.1305	0.0665	0.04986	++	0	0.165	1	0.6843	8111.92
HLA_DPA1*02:02	a	t	0.9708	0.0001	0.9707	0.9709	-0.2199	0.1207	0.06856	--	48.4	1.936	1	0.1641	8111.92
HLA_DRB1*15:01	a	t	0.8635	0.0079	0.8546	0.8706	-0.1122	0.0631	0.07547	--	0	0	1	0.9972	8111.92
HLA_DQB1*06:02	a	t	0.8643	0.0081	0.8552	0.8715	-0.1118	0.0636	0.07858	--	0	0	1	0.9968	8111.92
HLA_A*01:01	a	t	0.8251	0.0161	0.8067	0.8392	0.0998	0.0586	0.08835	++	41.2	1.699	1	0.1924	8111.92
HLA_B*27:05	a	t	0.9606	0.0012	0.9593	0.9616	-0.1923	0.1131	0.08899	--	0	0.01	1	0.9208	8111.92
HLA_C*16:04	a	t	0.9989	0.0003	0.9987	0.9994	-1.1568	0.6816	0.08966	--	0	0.331	1	0.5651	8111.92
HLA_A*74:03	a	t	0.9998	0	0.9997	0.9998	-1.3683	0.8098	0.09107	-+	26.6	1.362	1	0.2433	8111.92
HLA_C*01:02	a	t	0.9643	0.0011	0.9635	0.9658	-0.1832	0.11	0.09592	--	0	0.503	1	0.478	8111.92
HLA_DQA1*02:01	a	t	0.8624	0.0081	0.8534	0.8696	0.1045	0.0628	0.09616	++	0	0.048	1	0.8273	8111.92
HLA_A*68:01	a	t	0.9688	0.001	0.9681	0.9702	-0.1828	0.1171	0.1185	--	0	0.324	1	0.5692	8111.92
HLA_B*49:01	a	t	0.9859	0.0018	0.9846	0.9884	0.2823	0.1844	0.1258	++	0	0.049	1	0.8241	8111.92
HLA_DQB1*06:03	a	t	0.9415	0.0044	0.9384	0.9476	0.1485	0.0971	0.1261	++	0	0.669	1	0.4134	8111.92
HLA_B*37:01	a	t	0.9858	0.0005	0.9854	0.9864	-0.2724	0.1836	0.1379	--	0	0.016	1	0.8984	8111.92
HLA_DRB1*08:04	a	t	0.9987	0.0007	0.9978	0.9992	1.4349	0.9679	0.1382	++	0	0.404	1	0.5252	8111.92
HLA_DRB1*07:01	a	t	0.8715	0.0071	0.8635	0.8779	0.0982	0.0664	0.139	++	0	0.008	1	0.927	8111.92
HLA_DQA1*01:03	a	t	0.9388	0.0053	0.9347	0.9457	0.133	0.0908	0.1432	++	0	0.071	1	0.7902	8111.92
HLA_DRB1*13:01	a	t	0.9442	0.0043	0.9412	0.9503	0.1392	0.0991	0.16	++	0	0.571	1	0.4499	8111.92
HLA_DQA1*01:02	a	t	0.8075	0.0012	0.8064	0.8089	-0.0751	0.0549	0.1718	--	0	0.002	1	0.9658	8111.92
HLA_B*56:01	a	t	0.9939	0.001	0.9933	0.9957	-0.3453	0.2528	0.1719	+-	0	0.687	1	0.4071	8111.92
HLA_DRB1*13:03	a	t	0.9896	0.0016	0.9882	0.9915	0.3114	0.2407	0.1958	++	0	0.322	1	0.5701	8111.92
HLA_C*07:04	a	t	0.9822	0.0001	0.9821	0.9823	-0.2115	0.1638	0.1966	--	0	0.101	1	0.7507	8111.92
HLA_A*11:01	a	t	0.9416	0.0003	0.9414	0.942	-0.1202	0.0934	0.1982	--	0	0.169	1	0.6808	8111.92
HLA_DQA1*05:01	a	t	0.7537	0.0089	0.7463	0.7644	0.064	0.0503	0.2032	++	0	0.105	1	0.7457	8111.92
HLA_A*03:01	a	t	0.8603	0.0038	0.8559	0.8635	-0.0797	0.0626	0.2034	--	0	0.165	1	0.6848	8111.92
HLA_B*38:01	a	t	0.9837	0.0046	0.9811	0.9917	0.2301	0.1864	0.2171	++	0	0.03	1	0.8616	8111.92
HLA_B*15:18	a	t	0.9971	0.0003	0.9967	0.9973	-0.4201	0.3433	0.221	+-	53.8	2.163	1	0.1414	8111.92
HLA_C*18:01	a	t	0.9998	0.0001	0.9996	0.9999	-1.0593	0.8995	0.239	-+	69.4	3.267	1	0.07067	8111.92
HLA_B*07:02	a	t	0.8646	0.012	0.8516	0.8757	-0.0727	0.0637	0.2534	--	0	0.402	1	0.5262	8111.92
HLA_A*34:02	a	t	0.999	0.0001	0.9989	0.9991	-0.5836	0.5117	0.2541	-+	40.2	1.671	1	0.1961	8111.92
HLA_B*44:04	a	t	0.9994	0.0001	0.9993	0.9994	-1.0507	0.9426	0.265	--	0	0.767	1	0.3811	8111.92
HLA_DQB1*03:03	a	t	0.9508	0.004	0.9468	0.9548	0.1171	0.1063	0.2707	++	15.4	1.182	1	0.277	8111.92
HLA_B*27:07	a	t	0.9997	0.0001	0.9997	0.9999	-1.6592	1.5078	0.2711	+-	0	0.545	1	0.4604	8111.92
HLA_B*51:07	a	t	0.9994	0.0002	0.9993	0.9997	1.1628	1.0595	0.2724	++	0	0.001	1	0.9728	8111.92
HLA_B*51:09	a	t	0.9992	0	0.9992	0.9993	0.9204	0.8553	0.2819	++	0	0.097	1	0.756	8111.92
HLA_DRB1*04:02	a	t	0.9925	0.0024	0.9912	0.997	-0.3022	0.2904	0.298	--	0	0.481	1	0.4878	8111.92
HLA_B*35:08	a	t	0.9965	0.0008	0.9959	0.9978	0.4099	0.3971	0.302	++	0	0.072	1	0.7877	8111.92
HLA_DQB1*03:04	a	t	0.9981	0.0004	0.9977	0.9984	-0.4103	0.401	0.3063	-+	73.6	3.792	1	0.05149	8111.92
HLA_C*07:02	a	t	0.8536	0.0111	0.8414	0.8637	-0.0614	0.0613	0.3162	--	0	0.49	1	0.4839	8111.92
HLA_DPB1*05:01	a	t	0.9798	0.001	0.9786	0.9807	-0.1544	0.1545	0.3175	--	0	0.004	1	0.9497	8111.92
HLA_B*15:01	a	t	0.9364	0.0009	0.9354	0.9372	0.0864	0.0895	0.3343	++	0	0.105	1	0.7457	8111.92
HLA_B*50:01	a	t	0.9901	0.0013	0.9892	0.9918	0.2119	0.2208	0.3373	++	0	0.262	1	0.6088	8111.92
HLA_DRB1*01:01	a	t	0.9087	0.0043	0.9039	0.9125	-0.0726	0.0758	0.3384	--	0	0.243	1	0.6223	8111.92
HLA_A*02:05	a	t	0.992	0.0004	0.9917	0.9925	0.2269	0.2416	0.3477	-+	0	0.732	1	0.3922	8111.92
HLA_DRB1*04:04	a	t	0.9614	0.0028	0.9583	0.964	-0.1085	0.117	0.3537	--	0	0.053	1	0.8183	8111.92
HLA_DPA1*01:08	a	t	0.9957	0.0001	0.9957	0.9958	-0.3213	0.3581	0.3696	+-	0	0.676	1	0.411	8111.92
HLA_DRB1*04:06	a	t	0.9994	0.0001	0.9993	0.9996	-0.8791	0.9806	0.37	--	0	0.127	1	0.7211	8111.92
HLA_B*45:01	a	t	0.9937	0.0003	0.9933	0.994	-0.2451	0.2744	0.3718	--	0	0.391	1	0.5316	8111.92
HLA_B*57:03	a	t	0.999	0.0003	0.9989	0.9998	0.7067	0.8175	0.3873	++	0	0.02	1	0.8872	8111.92
HLA_DQB1*04:02	a	t	0.9725	0.0046	0.9694	0.9793	-0.116	0.1343	0.3878	--	0	0.295	1	0.5868	8111.92
HLA_DRB1*08:01	a	t	0.9769	0.0032	0.9746	0.9813	-0.1246	0.1453	0.3911	--	0	0.607	1	0.4361	8111.92
HLA_B*73:01	a	t	0.9997	0.0001	0.9996	0.9999	1.0338	1.2363	0.403	++	0	0	1	0.9949	8111.92
HLA_DPB1*10:01	a	t	0.9833	0.0009	0.9822	0.9841	-0.1424	0.1706	0.4039	+-	7	1.076	1	0.2997	8111.92
HLA_B*40:01	a	t	0.9448	0.0013	0.9433	0.9459	-0.0781	0.0953	0.4123	--	0	0.012	1	0.914	8111.92
HLA_B*58:01	a	t	0.9935	0.0011	0.9928	0.9952	0.2266	0.278	0.4149	++	0	0.102	1	0.7489	8111.92
HLA_A*33:03	a	t	0.9972	0.0007	0.9968	0.9983	-0.341	0.4196	0.4164	--	0	0.316	1	0.5741	8111.92
HLA_A*30:01	a	t	0.9879	0.0015	0.9868	0.9899	0.1596	0.1984	0.4213	-+	0	0.778	1	0.3777	8111.92
HLA_A*29:01	a	t	0.9975	0.0007	0.9971	0.9988	0.3667	0.4603	0.4257	-+	0	0.206	1	0.6502	8111.92
HLA_DPB1*02:01	a	t	0.8735	0.0084	0.8668	0.884	0.0497	0.0658	0.4497	++	0	0	1	0.9864	8111.92
HLA_DPA1*02:01	a	t	0.8561	0.0026	0.8532	0.8584	0.0471	0.0624	0.4498	++	0	0.755	1	0.3849	8111.92
HLA_C*08:01	a	t	0.9994	0.0001	0.9993	0.9999	0.7427	0.9878	0.4521	++	0	0.007	1	0.9342	8111.92
HLA_B*51:01	a	t	0.9545	0.0054	0.9504	0.9618	-0.0778	0.1047	0.4572	+-	0	0.731	1	0.3925	8111.92
HLA_B*48:01	a	t	0.9992	0.0002	0.9991	0.9999	0.6179	0.846	0.4651	++	0	0.012	1	0.911	8111.92
HLA_DQB1*03:02	a	t	0.8927	0.0031	0.889	0.8953	-0.0517	0.0712	0.4672	--	0	0.071	1	0.79	8111.92
HLA_DRB1*11:01	a	t	0.9506	0.0078	0.9449	0.9612	-0.0771	0.1064	0.4689	--	0	0.124	1	0.7245	8111.92
HLA_B*15:17	a	t	0.9971	0.0007	0.9967	0.9981	0.3036	0.4199	0.4696	++	0	0.352	1	0.5528	8111.92
HLA_DPB1*01:01	a	t	0.9431	0.003	0.9398	0.9459	0.0673	0.0941	0.4743	++	0	0.097	1	0.755	8111.92
HLA_DRB1*13:10	a	t	0.9997	0.0001	0.9996	0.9999	1.1675	1.6409	0.4768	++	0	0.001	1	0.9754	8111.92
HLA_DPB1*14:01	a	t	0.9873	0.0013	0.9863	0.989	0.1404	0.1995	0.4817	+-	24	1.316	1	0.2514	8111.92
HLA_DPB1*333:01	a	t	0.9998	0	0.9998	0.9998	1.101	1.5714	0.4835	++	0	0.001	1	0.9738	8111.92
HLA_B*57:01	a	t	0.9633	0.0024	0.9606	0.9654	0.0804	0.1158	0.4873	-+	4.1	1.043	1	0.3071	8111.92
HLA_B*07:05	a	t	0.9978	0.0005	0.9975	0.9986	-0.3342	0.4846	0.4904	--	0	0.376	1	0.54	8111.92
HLA_C*14:03	a	t	0.9998	0	0.9998	0.9999	1.04	1.5355	0.4982	++	0	0	1	0.9898	8111.92
HLA_DQA1*04:01	a	t	0.9735	0.0047	0.9703	0.9804	-0.092	0.1362	0.4995	--	0	0.445	1	0.5047	8111.92
HLA_A*24:02	a	t	0.9204	0.0044	0.9168	0.9259	0.0533	0.0805	0.508	-+	0	0.849	1	0.3569	8111.92
HLA_DRB1*04:05	a	t	0.9945	0.0004	0.9941	0.995	-0.1936	0.2993	0.5177	--	0	0.384	1	0.5355	8111.92
HLA_B*35:03	a	t	0.9858	0.0033	0.9838	0.991	-0.1242	0.1924	0.5184	+-	0	0.428	1	0.5131	8111.92
HLA_A*23:01	a	t	0.9819	0.0009	0.9811	0.983	0.1013	0.1618	0.5313	-+	0	0.725	1	0.3944	8111.92
HLA_B*15:08	a	t	0.9998	0	0.9998	1	1.284	2.0671	0.5345	++	0	0.001	1	0.971	8111.92
HLA_B*41:01	a	t	0.9963	0.001	0.9957	0.9981	-0.2329	0.378	0.5378	+-	0	0.12	1	0.7288	8111.92
HLA_A*26:08	a	t	0.999	0.0001	0.9989	0.9992	-0.4369	0.7135	0.5403	+-	0	0.587	1	0.4437	8111.92
HLA_DRB1*11:03	a	t	0.9931	0.0015	0.9922	0.9954	-0.1806	0.2964	0.5423	-+	32.9	1.491	1	0.2221	8111.92
HLA_A*26:01	a	t	0.974	0.0048	0.9706	0.9807	0.0852	0.1429	0.5513	++	0	0.081	1	0.7754	8111.92
HLA_DRB1*12:01	a	t	0.9847	0.0004	0.9843	0.9851	0.1062	0.1784	0.5517	+-	0	0.922	1	0.337	8111.92
HLA_A*31:01	a	t	0.9729	0.0001	0.9728	0.9731	-0.0785	0.1331	0.5552	+-	47.6	1.909	1	0.1671	8111.92
HLA_DQB1*05:02	a	t	0.982	0.0055	0.9791	0.9923	0.1047	0.1791	0.5588	++	0	0.292	1	0.5888	8111.92
HLA_C*15:05	a	t	0.9972	0.0007	0.9968	0.9983	-0.2441	0.4295	0.5698	--	0	0.695	1	0.4046	8111.92
HLA_DRB1*16:02	a	t	0.9984	0.0005	0.9982	0.9996	-0.3472	0.6145	0.572	--	0	0.003	1	0.9598	8111.92
HLA_C*16:02	a	t	0.9965	0.001	0.996	0.9983	-0.2176	0.3862	0.5732	--	0	0.569	1	0.4507	8111.92
HLA_C*12:03	a	t	0.9568	0.0099	0.9503	0.9719	0.0618	0.1106	0.5766	++	0	0.288	1	0.5913	8111.92
HLA_DRB1*04:07	a	t	0.9881	0.0007	0.9873	0.9887	0.1125	0.2081	0.5887	-+	0	0.693	1	0.4051	8111.92
HLA_C*12:02	a	t	0.9931	0.0014	0.9921	0.9951	-0.1417	0.2675	0.5963	--	0	0.068	1	0.7935	8111.92
HLA_C*15:02	a	t	0.9797	0.0021	0.9781	0.9825	-0.0816	0.1543	0.5968	--	0	0.004	1	0.9501	8111.92
HLA_B*35:02	a	t	0.9914	0.0026	0.9903	0.9975	-0.1419	0.2739	0.6045	+-	0	0.523	1	0.4698	8111.92
HLA_DRB1*14:04	a	t	0.9995	0	0.9995	0.9995	0.5578	1.0972	0.6112	++	0	0.176	1	0.6749	8111.92
HLA_DRB1*09:01	a	t	0.9888	0.0013	0.9874	0.99	0.1067	0.2105	0.6123	-+	0	0.257	1	0.612	8111.92
HLA_A*80:01	a	t	0.9998	0.0001	0.9998	0.9999	0.9887	1.9805	0.6176	++	0	0.001	1	0.9704	8111.92
HLA_DRB1*16:01	a	t	0.9842	0.0033	0.9832	0.9946	0.1061	0.2157	0.6228	++	36.1	1.564	1	0.211	8111.92
HLA_DPB1*04:01	a	t	0.5711	0.0095	0.56	0.5794	-0.0216	0.0442	0.6246	--	0	0.003	1	0.957	8111.92
HLA_B*57:02	a	t	0.9997	0	0.9996	0.9997	-0.5866	1.2442	0.6373	--	0	0.384	1	0.5352	8111.92
HLA_B*40:02	a	t	0.9874	0.0023	0.9858	0.9908	0.0919	0.2011	0.6474	+-	49.3	1.973	1	0.1602	8111.92
HLA_B*15:03	a	t	0.9985	0.0004	0.9983	0.9993	-0.2833	0.6226	0.6491	-+	44.6	1.805	1	0.1791	8111.92
HLA_B*55:01	a	t	0.9814	0.0002	0.9812	0.9816	-0.0717	0.1607	0.6552	+-	0	0.18	1	0.671	8111.92
HLA_DRB1*04:01	a	t	0.9035	0.0145	0.8888	0.9178	0.0342	0.0769	0.6561	+-	0	0.758	1	0.3839	8111.92
HLA_A*29:02	a	t	0.962	0.0042	0.9576	0.9661	-0.0503	0.114	0.6589	--	0	0.128	1	0.7205	8111.92
HLA_DRB1*04:08	a	t	0.9954	0	0.9953	0.9954	-0.1488	0.3415	0.6632	-+	14.6	1.17	1	0.2793	8111.92
HLA_A*36:01	a	t	0.9999	0	0.9999	1	1.1452	2.6551	0.6662	++	0	0	1	0.9895	8111.92
HLA_DPB1*02:02	a	t	0.9926	0.0007	0.9921	0.9937	0.1373	0.3187	0.6665	-+	69.5	3.28	1	0.07011	8111.92
HLA_B*42:02	a	t	0.9999	0	0.9999	0.9999	1.0387	2.4473	0.6713	++	0	0.02	1	0.8888	8111.92
HLA_B*39:01	a	t	0.9897	0.001	0.9889	0.991	0.0938	0.2212	0.6716	+-	0	0.452	1	0.5015	8111.92
HLA_B*40:06	a	t	0.9997	0.0001	0.9996	0.9999	0.5899	1.4109	0.6759	++	0	0.002	1	0.9613	8111.92
HLA_B*52:01	a	t	0.9923	0.0017	0.9913	0.995	-0.1069	0.2577	0.6783	--	0	0.074	1	0.7857	8111.92
HLA_A*24:03	a	t	0.9984	0.0004	0.9981	0.999	0.2635	0.6362	0.6787	-+	0	0.075	1	0.7839	8111.92
HLA_DPB1*30:01	a	t	0.9999	0	0.9999	1	1.1457	2.8467	0.6873	++	0	0	1	0.999	8111.92
HLA_B*15:10	a	t	0.9996	0.0001	0.9996	0.9999	-0.4662	1.2336	0.7055	+-	0	0.31	1	0.5775	8111.92
HLA_DRB1*13:02	a	t	0.9588	0.0024	0.9569	0.9617	-0.0403	0.1087	0.7107	--	0	0	1	0.9919	8111.92
HLA_C*03:04	a	t	0.9226	0.0004	0.9222	0.9229	-0.0303	0.0818	0.7112	--	0	0.161	1	0.6879	8111.92
HLA_B*44:03	a	t	0.9462	0.0057	0.9402	0.9515	0.0355	0.0966	0.7132	+-	0	0.286	1	0.5931	8111.92
HLA_DRB1*08:06	a	t	0.9996	0.0001	0.9995	0.9997	0.3965	1.0823	0.7141	+-	0	0.388	1	0.5333	8111.92
HLA_DRB1*01:02	a	t	0.9892	0.0024	0.9877	0.9929	-0.0789	0.2153	0.7142	+-	0	0.198	1	0.6566	8111.92
HLA_B*39:24	a	t	0.9996	0.0001	0.9996	0.9998	0.4069	1.1277	0.7182	++	0	0.073	1	0.7871	8111.92
HLA_A*02:17	a	t	0.9994	0.0002	0.9994	0.9998	-0.3647	1.0588	0.7305	-+	0	0.709	1	0.3999	8111.92
HLA_A*25:01	a	t	0.9787	0.0021	0.9771	0.9814	-0.0516	0.1536	0.7368	+-	0	0.201	1	0.6537	8111.92
HLA_DPB1*11:01	a	t	0.9774	0.0035	0.9739	0.9809	-0.0494	0.1482	0.7391	+-	9.8	1.109	1	0.2923	8111.92
HLA_C*03:03	a	t	0.9438	0.0021	0.9414	0.9456	0.0312	0.0942	0.7401	++	0	0.055	1	0.8151	8111.92
HLA_B*39:06	a	t	0.9934	0.0006	0.9927	0.9939	0.0868	0.2667	0.7448	-+	0	0.714	1	0.3983	8111.92
HLA_DRB1*15:02	a	t	0.994	0.0012	0.9932	0.9958	-0.093	0.2881	0.747	-+	0	0.713	1	0.3986	8111.92
HLA_B*51:08	a	t	0.999	0.0002	0.9989	0.9993	-0.2173	0.7543	0.7733	-+	0	0.464	1	0.4959	8111.92
HLA_A*33:01	a	t	0.9932	0.0012	0.9924	0.9951	0.0768	0.2671	0.7738	++	0	0.093	1	0.7602	8111.92
HLA_DRB1*11:02	a	t	0.9974	0.0002	0.9972	0.9978	-0.1243	0.4377	0.7765	-+	51.8	2.075	1	0.1497	8111.92
HLA_B*53:01	a	t	0.9967	0.0005	0.9964	0.9975	-0.1074	0.3879	0.7819	-+	0	0.196	1	0.6581	8111.92
HLA_DRB1*12:02	a	t	0.9999	0	0.9999	1	1.0201	3.886	0.7929	++	0	0	1	0.9961	8111.92
HLA_DPB1*23:01	a	t	0.9934	0.0013	0.9925	0.9953	-0.0799	0.3128	0.7985	-+	0	0.887	1	0.3462	8111.92
HLA_B*14:02	a	t	0.9744	0.0003	0.9742	0.9747	0.0342	0.1361	0.8017	+-	31.9	1.468	1	0.2257	8111.92
HLA_DRB1*14:01	a	t	0.9758	0.0024	0.974	0.9789	-0.0359	0.1431	0.8019	+-	0	0.055	1	0.8139	8111.92
HLA_DRB1*14:07	a	t	0.9996	0.0001	0.9995	0.9997	0.3025	1.2561	0.8097	+-	0	0.248	1	0.6186	8111.92
HLA_B*44:05	a	t	0.9966	0.0009	0.9961	0.998	-0.0933	0.3953	0.8134	+-	0	0.087	1	0.7681	8111.92
HLA_DQB1*06:09	a	t	0.9899	0.0002	0.9896	0.99	-0.0501	0.2165	0.8172	+-	0	0.065	1	0.7987	8111.92
HLA_DPB1*17:01	a	t	0.9863	0.0018	0.985	0.9889	-0.0429	0.1881	0.8198	--	0	0.032	1	0.8581	8111.92
HLA_DQB1*06:01	a	t	0.994	0.0012	0.9932	0.9958	-0.0625	0.2865	0.8272	-+	35.5	1.551	1	0.213	8111.92
HLA_DPB1*03:01	a	t	0.898	0.0014	0.8968	0.8997	-0.0157	0.0725	0.8288	--	0	0.029	1	0.8642	8111.92
HLA_DPB1*16:01	a	t	0.9931	0.0006	0.9925	0.9937	-0.058	0.269	0.8294	-+	0	0.066	1	0.7966	8111.92
HLA_C*08:02	a	t	0.9651	0.0012	0.9637	0.9661	0.0253	0.1174	0.8296	+-	0	0.657	1	0.4175	8111.92
HLA_DPB1*04:02	a	t	0.8861	0.0041	0.8828	0.891	0.0145	0.0683	0.8314	++	0	0.014	1	0.9057	8111.92
HLA_A*66:01	a	t	0.9965	0.0005	0.9961	0.9972	0.074	0.3727	0.8426	-+	0	0.532	1	0.4656	8111.92
HLA_C*06:02	a	t	0.9074	0.0026	0.9053	0.9105	-0.0146	0.0745	0.8449	-+	31.9	1.469	1	0.2254	8111.92
HLA_A*30:04	a	t	0.9985	0.0003	0.9983	0.999	0.1133	0.5883	0.8472	-+	0	0.231	1	0.6307	8111.92
HLA_DQB1*06:04	a	t	0.969	0.0026	0.9669	0.9724	-0.0237	0.1256	0.8504	--	0	0.005	1	0.9409	8111.92
HLA_DQB1*03:01	a	t	0.8158	0.0068	0.8103	0.8241	-0.01	0.0559	0.8583	+-	0	0.142	1	0.7058	8111.92
HLA_B*47:01	a	t	0.9971	0.0002	0.9968	0.9973	-0.0692	0.3996	0.8625	--	0	0.019	1	0.8901	8111.92
HLA_DPA1*01:03	a	t	0.1822	0.002	0.1804	0.1845	0.0091	0.0568	0.8731	-+	0	0.072	1	0.7882	8111.92
HLA_C*02:02	a	t	0.957	0.0051	0.9532	0.9639	0.0166	0.1075	0.8775	+-	18	1.219	1	0.2695	8111.92
HLA_DQA1*03:01	a	t	0.8082	0.015	0.7916	0.8217	-0.0084	0.0553	0.8788	--	0	0.003	1	0.9561	8111.92
HLA_A*02:06	a	t	0.9978	0.0003	0.9975	0.9982	0.0637	0.4659	0.8912	-+	0	0.019	1	0.8912	8111.92
HLA_DPB1*09:01	a	t	0.9932	0.0001	0.9931	0.9933	-0.0345	0.2688	0.8978	+-	0	0.026	1	0.8724	8111.92
HLA_DPB1*06:01	a	t	0.9788	0.001	0.9777	0.9797	0.0198	0.155	0.8984	++	0	0	1	0.9877	8111.92
HLA_B*27:02	a	t	0.9964	0.001	0.9959	0.9984	0.0514	0.4201	0.9026	++	0	0	1	0.9981	8111.92
HLA_A*30:02	a	t	0.9907	0.0005	0.9902	0.9911	0.0266	0.2252	0.9061	++	0	0	1	0.9858	8111.92
HLA_C*14:02	a	t	0.9891	0.0014	0.9881	0.9909	-0.0245	0.2082	0.9065	+-	0	0.44	1	0.507	8111.92
HLA_DPB1*15:01	a	t	0.9925	0	0.9924	0.9925	-0.0283	0.2517	0.9105	+-	21.3	1.27	1	0.2598	8111.92
HLA_A*68:02	a	t	0.9926	0.0011	0.9918	0.9941	0.0246	0.2563	0.9236	-+	0	0.163	1	0.6861	8111.92
HLA_B*41:02	a	t	0.9956	0.0007	0.9951	0.9966	-0.0315	0.3327	0.9246	-+	59.8	2.489	1	0.1146	8111.92
HLA_B*14:01	a	t	0.9896	0.0015	0.9881	0.991	0.0177	0.214	0.9342	-+	0	0.189	1	0.664	8111.92
HLA_B*15:16	a	t	0.9995	0.0001	0.9994	0.9996	0.0766	0.963	0.9366	+-	0	0.45	1	0.5025	8111.92
HLA_DPB1*20:01	a	t	0.9945	0.0004	0.9941	0.9949	0.0227	0.3135	0.9422	-+	0	0.033	1	0.8564	8111.92
HLA_B*13:02	a	t	0.9765	0.003	0.9743	0.9804	-0.0103	0.1441	0.943	-+	0	0.215	1	0.6426	8111.92
HLA_C*16:01	a	t	0.9609	0.005	0.9557	0.9658	0.0074	0.1126	0.9479	+-	0	0.064	1	0.7997	8111.92
HLA_B*50:02	a	t	0.9996	0	0.9995	0.9996	-0.0691	1.108	0.9503	+-	0	0.587	1	0.4438	8111.92
HLA_C*08:03	a	t	0.9996	0.0001	0.9996	1	0.0801	1.424	0.9551	++	0	0.027	1	0.8699	8111.92
HLA_A*32:01	a	t	0.9647	0.0005	0.9642	0.9653	-0.006	0.118	0.9596	+-	0	0.997	1	0.318	8111.92
HLA_DQB1*05:03	a	t	0.9748	0.0026	0.9727	0.9782	0.006	0.1398	0.9657	++	0	0.001	1	0.9822	8111.92
HLA_DRB1*04:03	a	t	0.9931	0.001	0.9924	0.9943	-0.0107	0.2837	0.97	-+	46.6	1.872	1	0.1712	8111.92
HLA_A*74:01	a	t	0.9997	0.0001	0.9996	0.9999	0.0327	1.4088	0.9815	+-	0	0.063	1	0.8025	8111.92
HLA_DRB1*11:04	a	t	0.9733	0.0078	0.969	0.9875	0.0033	0.1534	0.9827	+-	0	0.229	1	0.6325	8111.92
HLA_B*67:01	a	t	0.9998	0	0.9998	0.9998	0.0375	1.8433	0.9838	+-	0	0.382	1	0.5366	8111.92
HLA_C*17:01	a	t	0.992	0.0018	0.9909	0.9948	-0.0048	0.2516	0.9846	-+	2.8	1.029	1	0.3104	8111.92
HLA_DPB1*13:01	a	t	0.9832	0.0013	0.9822	0.9848	0.0025	0.1699	0.9881	-+	0	0.85	1	0.3566	8111.92
HLA_A*03:02	a	t	0.9979	0.0004	0.9976	0.9986	-0.0061	0.4943	0.9902	-+	0	0.119	1	0.7298	8111.92
HLA_B*18:01	a	t	0.96	0.0075	0.955	0.9712	0.0014	0.1144	0.9904	-+	0	0.176	1	0.6752	8111.92
HLA_A*02:01	a	t	0.7217	0.0011	0.7204	0.7227	-0.0006	0.0485	0.9908	-+	0	0.907	1	0.3408	8111.92
HLA_A*33:05	a	t	0.9997	0.0001	0.9996	0.9997	-0.0137	1.3127	0.9917	+-	0	0.334	1	0.5633	8111.92
HLA_C*03:02	a	t	0.9979	0.0005	0.9976	0.9987	-0.0048	0.4966	0.9923	+-	0	0.001	1	0.9754	8111.92
HLA_A*02:02	a	t	0.9993	0.0001	0.9992	0.9995	0.0063	0.8031	0.9938	-+	0	0.013	1	0.9093	8111.92
HLA_DPB1*19:01	a	t	0.9944	0.0003	0.9941	0.9948	0.0014	0.2894	0.9961	-+	0	0.23	1	0.6319	8111.92

## Sheet: Genotype-mbQTL
Supplementary Table 4. Association Between High Priority Clostrioides Difficile Infection (CDI) Risk Variants and Bacterial Abundance As Resulted in the the MiBioGen Consortium Analysis
This table shows the association between high priority CDI risk variants and microbial phyla (chosen a priori based on previous assocation with CDI)
Phylum, phylum. SNP, rsID. Chr: Pos, chromosome: position. EA, effect allele. OA, other allele. Variant Type, intergenic/intronic/exonic. Gene, gene. Beta, effect size. SE, standard error. p-value, pvalue.
Phylum	SNP	Chr: Pos	EA	OA	Variant Type	Gene	Beta	SE	p-value
Proteobacteria	rs3134745	6:31242762	T	C	intergenic	HLA-C;LINC02571	0.00342181	0.0121506	0.800684
Proteobacteria	rs10927954	1:14245266	C	G	intergenic	PRDM2;KAZN-AS1	-0.0163877	0.0159225	0.318958
Proteobacteria	rs12458428	18:71331397	A	C	intergenic	LINC02582;FBXO15	0.000315056	0.0113847	0.964454
Proteobacteria	rs11707141	3:108487582	A	G	intergenic	RETNLB;TRAT1	0.00257938	0.0118296	0.84476
Proteobacteria	rs1182870	1:208971963	T	C	intergenic	LINC01717;LINC01774	0.015595	0.0169147	0.399982
Proteobacteria	rs10031490	4:109771479	A	G	intronic	COL25A1	-0.00165279	0.0165937	0.832118
Bacteroidetes	rs3134745	6:31242762	T	C	intergenic	HLA-C;LINC02571	-0.0182206	0.0121219	0.142372
Bacteroidetes	rs10927954	1:14245266	C	G	intergenic	PRDM2;KAZN-AS1	-0.0191055	0.015877	0.284181
Bacteroidetes	rs12458428	18:71331397	A	C	intergenic	LINC02582;FBXO15	0.0123366	0.0113548	0.29766
Bacteroidetes	rs11707141	3:108487582	A	G	intergenic	RETNLB;TRAT1	0.00337381	0.0118042	0.713687
Bacteroidetes	rs1182870	1:208971963	T	C	intergenic	LINC01717;LINC01774	0.012294	0.0168671	0.491053
Bacteroidetes	rs10031490	4:109771479	A	G	intronic	COL25A1	-0.00268019	0.0165572	0.906603
Firmicutes	rs3134745	6:31242762	T	C	intergenic	HLA-C;LINC02571	0.0220462	0.0121196	0.0711154
Firmicutes	rs10927954	1:14245266	C	G	intergenic	PRDM2;KAZN-AS1	0.0113452	0.0158844	0.499235
Firmicutes	rs12458428	18:71331397	A	C	intergenic	LINC02582;FBXO15	-0.00703746	0.0113533	0.539694
Firmicutes	rs11707141	3:108487582	A	G	intergenic	RETNLB;TRAT1	-0.00777959	0.0118047	0.51945
Firmicutes	rs1182870	1:208971963	T	C	intergenic	LINC01717;LINC01774	0.0019056	0.0168676	0.817144
Firmicutes	rs10031490	4:109771479	A	G	intronic	COL25A1	-0.00537048	0.016549	0.815096
Actinobacteria	rs3134745	6:31242762	T	C	intergenic	HLA-C;LINC02571	-0.0171373	0.0122274	0.175
Actinobacteria	rs10927954	1:14245266	C	G	intergenic	PRDM2;KAZN-AS1	0.00636715	0.0160258	0.625405
Actinobacteria	rs12458428	18:71331397	A	C	intergenic	LINC02582;FBXO15	-0.0164862	0.0114575	0.209143
Actinobacteria	rs11707141	3:108487582	A	G	intergenic	RETNLB;TRAT1	-0.0142583	0.0119211	0.225349
Actinobacteria	rs1182870	1:208971963	T	C	intergenic	LINC01717;LINC01774	-0.00371631	0.016902	0.766824
Actinobacteria	rs10031490	4:109771479	A	G	intronic	COL25A1	0.0373554	0.0166863	0.0273271

## Sheet: CDI_IBD
Supplementary Table 5. High Priority Risk Variants from GWAS Meta-Analysis of Clostrioides Difficile Infection (CDI) and Their Associated Risk of Inflammatory Bowel Disease (IBD)
This table reports the association between high priority risk variants identified in GWAS meta-analysis of CDI and their corresponding risk association with IBD.
CDI_MarkerName, chromosome:position of the genomic marker in the CDI dataset. Allele1, effect allele for CDI. Allele2, other allele for CDI.
CDI_Effect, effect size for CDI. CDI_StdErr, standard error for CD. CDI_P.value, p-value for association with CDI. CDI_rsID, rsID from CDI meta-analysis.
IBD_MarkerName, chromosome:position. IBD_rsID, rsID from IBD meta-analsyis. IBD_A1, effect allele in IBD . IBD_A2, other allele in IBD. IBD_A1_freq, effect allele frequency in IBD.
IBD_effect, effect size in IBD (IBD_effect=ln(IBD_OR)). IBD_OR, odds ratio in IBD. IBD_SE, standard error in IBD. IBD_P, p-value for association with IBD
CDI_MarkerName	Allele1	Allele2	CDI_Effect	CDI_StdErr	CDI_P.value	CDI_rsid	IBD_MarkerName	IBD_rsid	IBD_A1	IBD_A2	IBD_A1_freq	IBD_effect	IBD_OR	IBD_SE	IBD_P
1:14245266	c	g	0.1846	0.0375	8.84e-07	rs10927954	1:14245266:C:G	rs10927954	C	G	0.105115	0.0221039	1.02235	0.0283	0.4363
3:108487582	g	a	0.124	0.0272	5.2e-06	rs11707141	3:108487582:A:G	rs11707141	G	A	0.289487	0.0124978	1.01258	0.0185	0.4972
1:208971963	c	t	0.1785	0.0394	5.77e-06	rs1182870	1:208971963:T:C	rs1182870	C	T	0.106	0.014799	1.01491	0.0274	0.5904
6:31242762	c	t	0.1596	0.0291	3.91e-08	rs3134745	6:31242762:T:C	rs111662797	C	T	0.724115	0.0102019	1.01025	0.0217	0.6381
18:71331397	a	c	0.1244	0.0267	3.25e-06	rs12458428	18:71331397:A:C	rs12458428	A	C	0.330513	-0.00399798	0.99601	0.0178	0.8235
4:109771479	g	a	0.1706	0.0383	8.46e-06	rs10031490	4:109771479:A:G	rs10031490	G	A	0.122256	0.00140098	1.0014	0.0258	0.9575
*rs111662797 has merged into rs3134745

## Sheet: IBD_CDI
Supplementary Table 6. Association between Inflammatory Bowel Disease Risk Variants and Risk of Clostrioides Difficile Infection (CDI).
This table reports the association between established IBD risk variants and Clostrioides Difficile Infection (CDI) based on results from the GWAS Meta-Analysis of CDI.
Chr, chromosome. BP, base position. rsID, rsID. IBD_A1, effect allele in IBD . IBD_A2, other allele in IBD. IBD.Combined.P, p-value for IBD.
CDI_MarkerName, chromosome:position of the genomic marker in the CDI dataset. CDI_Allele1, effect allele for CDI. CDI_Freq1, weight average of frequency for the effect allele for meta-analysis of CDI
CDI.Effect, Effect, overall estimated effect size for the effect allele for CDI. CDI_StdErr, overall standard error for effect size estimate for CDI. CDI_P.value, meta-analysis p-value for CDI.
CDI_Direction, summary of effect direction for each study. CDI_HetPVal, p-value for heterogeneity statistic.
Chr	BP	rsid	IBD_A1	IBD_A2	IBD.Combined.P	CDI_MarkerName	CDI_Allele1	CDI_Freq1	CDI_Effect	CDI_StdErr	CDI_Pvalue	CDI_Direction	CDI_HetPVal
6	138006504	rs6920220	A	G	1.43e-14	6:138006504	a	0.2041	0.086	0.0302	0.004415	+++	0.8074
6	32626272	rs113653754	C	A	3.3e-58	6:32626272	c	0.718	0.0775	0.0281	0.005793	---	0.4352
4	26132361	rs4692386	C	T	1.21e-08	4:26132361	c	0.6012	-0.0686	0.0265	0.009666	+++	0.2405
7	107450033	rs7805114	G	T	2.5e-11	7:107450033	g	0.449	0.0637	0.0247	0.009929	---	0.795
11	114386830	rs561722	C	T	1.62e-09	11:114386830	c	0.6389	-0.0656	0.0255	0.01005	++-	0.03889
1	206939904	rs3024505	A	G	2.99e-50	1:206939904	a	0.157	0.0854	0.0335	0.01086	+++	0.3255
7	98759117	rs9297145	A	C	9.94e-11	7:98759117	a	0.7514	0.0701	0.0283	0.01324	+++	0.4932
12	112007756	rs653178	T	C	1.11e-08	12:112007756	t	0.5417	-0.0592	0.0245	0.01559	---	0.9334
2	241569692	rs3749171	T	C	1.57e-16	2:241569692	t	0.209	0.0654	0.0304	0.03139	+++	0.0995
10	101284237	rs4409764	T	G	1.16e-61	10:101284237	t	0.4785	0.0513	0.0244	0.03516	+-+	0.2858
10	81032532	rs1250546	G	A	1.29e-14	10:81032532	g	0.4368	-0.0511	0.0246	0.03779	+++	0.898
1	20142866	rs3806308	C	T	1.08e-21	1:20142866	c	0.6022	0.0503	0.0249	0.04327	---	0.576
8	90875918	rs7015630	C	T	2.9e-08	8:90875918	c	0.2641	-0.0561	0.0279	0.04486	+++	0.1118
1	92554283	rs34856868	G	A	9.8e-09	1:92554283	g	0.9691	-0.1402	0.0711	0.04868	+++	0.4569
6	128245765	rs13204742	T	G	5.39e-10	6:128245765	t	0.1301	-0.0691	0.0364	0.05764	-+-	0.05999
20	57824309	rs259964	A	G	6.93e-12	20:57824309	a	0.4432	0.0463	0.0246	0.05973	+++	0.8067
9	4981602	rs75900472	A	C	4.7e-48	9:4981602	a	0.6487	-0.0465	0.0255	0.06861	---	0.2067
9	117643362	rs13300483	T	C	6.33e-16	9:117643362	t	0.2813	-0.0489	0.0274	0.0745	+--	0.155
2	102662888	rs10185424	T	G	1.63e-16	2:102662888	t	0.4038	0.0444	0.0252	0.07836	+++	0.8535
19	49206172	rs516246	T	C	1.15e-13	19:49206172	t	0.442	0.0432	0.0247	0.08085	+++	0.9231
5	40410584	rs11742570	C	T	8.13e-65	5:40410584	c	0.5892	0.0416	0.0248	0.09308	---	0.4476
5	173318254	rs72810983	G	A	1.57e-08	5:173318254	g	0.3505	-0.0431	0.0259	0.09611	+++	0.8363
20	44740196	rs6074022	T	C	8.32e-11	20:44740196	t	0.7398	0.0462	0.0278	0.09647	++-	0.3115
1	67708155	rs80174646	G	T	2.21e-166	1:67708155	g	0.9394	0.0862	0.0521	0.0978	---	0.5682
5	141513204	rs6863411	T	A	2.41e-14	5:141513204	t	0.6372	0.0416	0.0254	0.1011	-+-	0.1139
18	77220616	rs7236492	C	T	1.45e-08	18:77220616	c	0.8211	0.0503	0.0324	0.1199	---	0.5141
2	219151218	rs2382817	A	C	1.13e-13	2:219151218	a	0.3711	-0.0387	0.0253	0.1268	---	0.725
7	50304461	rs1456896	C	T	3.48e-13	7:50304461	c	0.308	-0.0391	0.0264	0.1384	+-+	0.4224
8	49129242	rs7011507	G	A	2.03e-08	8:49129242	g	0.8907	0.0573	0.0398	0.15	---	0.8257
1	161479745	rs1801274	G	A	8.5e-36	1:161479745	g	0.5085	-0.0351	0.0244	0.1505	+++	0.9067
13	40833012	rs17061048	T	A	4.66e-09	13:40833012	t	0.9514	0.0835	0.0581	0.1507	---	0.641
17	25843643	rs2945412	G	A	2.77e-08	17:25843643	g	0.3966	-0.035	0.0249	0.16	+-+	0.1541
5	158787385	rs6556412	A	G	1.24e-32	5:158787385	a	0.3187	0.0364	0.0261	0.1638	+-+	0.1917
22	30493882	rs5763767	A	G	8.82e-15	22:30493882	a	0.4804	-0.0339	0.0245	0.1675	---	0.619
1	200877562	rs7554511	C	A	3.2e-44	1:200877562	c	0.7432	0.0381	0.0281	0.175	-+-	0.2126
12	40756472	rs4768236	A	C	1.76e-15	12:40756472	a	0.6947	-0.0359	0.0267	0.179	---	0.7678
5	40498577	rs1505992	T	A	6.61e-32	5:40498577	t	0.6451	0.0345	0.0258	0.1806	---	0.9856
17	57963537	rs1292053	A	G	9.89e-13	17:57963537	a	0.5621	-0.0323	0.0245	0.1879	+--	0.2173
20	62348907	rs6062504	G	A	2.12e-20	20:62348907	g	0.7004	0.0348	0.0269	0.1956	-+-	0.5359
16	28517709	rs26528	T	C	1.23e-21	16:28517709	t	0.5105	-0.0307	0.0244	0.2087	---	0.8285
3	48681053	rs9868809	T	C	8.17e-18	3:48681053	t	0.1127	0.0484	0.0387	0.2113	+-+	0.1621
9	139266405	rs10781499	A	G	1.71e-53	9:139266405	a	0.4221	0.0306	0.0246	0.2141	+++	0.6756
5	150277909	rs11741861	A	G	5.5e-31	5:150277909	a	0.9214	-0.0556	0.0454	0.2208	---	0.9412
1	160856964	rs4656958	G	A	2.05e-11	1:160856964	g	0.6843	-0.0314	0.0262	0.2307	+++	0.92
5	131778452	rs17622378	A	G	1.08e-42	5:131778452	a	0.6203	0.0294	0.0253	0.2461	+-+	0.4635
7	107480315	rs4380874	T	C	1.53e-15	7:107480315	t	0.3978	0.0282	0.0249	0.2564	+--	0.08829
19	10469975	rs12720356	A	C	4.13e-16	19:10469975	a	0.9116	0.0482	0.0429	0.2614	+-+	0.2965
6	31274380	rs116392568	T	C	1.55e-18	6:31274380	t	0.6723	0.028	0.0262	0.2854	-++	0.5267
6	90973159	rs1847472	C	A	6.63e-10	6:90973159	c	0.688	0.0283	0.0266	0.2868	-+-	0.3493
18	12809340	rs1893217	A	G	1.37e-27	18:12809340	a	0.8384	-0.0352	0.0331	0.2883	---	0.9906
2	231097129	rs6716753	T	C	1.23e-10	2:231097129	t	0.8252	-0.0341	0.0325	0.2937	--+	0.01049
2	241586810	rs6724516	G	A	8.47e-09	2:241586810	g	0.2322	0.0306	0.0294	0.2977	-++	0.00246
21	16817938	rs2823286	G	A	1.62e-27	21:16817938	g	0.727	0.0287	0.0276	0.2982	+--	0.4153
9	139399641	rs13300218	G	A	6.58e-20	9:139399641	g	0.9112	0.0477	0.0459	0.2988	-+-	0.7586
5	130613600	rs11743851	T	C	1.57e-23	5:130613600	t	0.6714	0.0286	0.0276	0.2993	+-+	0.3349
6	167373547	rs1819333	G	T	2.72e-15	6:167373547	g	0.4855	0.0247	0.0245	0.3132	-+-	0.5429
11	1874072	rs907611	A	G	1.59e-08	11:1874072	a	0.3173	0.0266	0.027	0.325	+-+	0.714
2	61204856	rs7608910	A	G	2.6e-36	2:61204856	a	0.6231	-0.0246	0.0251	0.3264	---	0.8443
5	10695526	rs2930047	T	C	9.78e-14	5:10695526	t	0.6531	0.0246	0.0258	0.339	+++	0.9365
18	46395022	rs7240004	G	A	1.01e-10	18:46395022	g	0.3764	-0.0237	0.0252	0.3471	++-	0.277
20	48955424	rs913678	C	T	5.35e-11	20:48955424	c	0.3368	-0.0246	0.0262	0.348	+-+	0.2526
1	200101920	rs2816958	G	A	3.64e-10	1:200101920	g	0.8889	-0.0359	0.0387	0.3532	+-+	0.6175
11	60776209	rs11230563	C	T	1.71e-14	11:60776209	c	0.6909	0.0244	0.0267	0.3604	+--	0.5501
22	21925017	rs2256609	A	G	2.73e-12	22:21925017	a	0.7602	0.0271	0.0296	0.3614	++-	0.08121
21	40465534	rs2836878	G	A	8.25e-48	21:40465534	g	0.7368	0.0251	0.0277	0.3646	-+-	0.5989
22	39721745	rs12627970	A	G	1.94e-18	22:39721745	a	0.7537	0.0259	0.0286	0.3663	+++	0.6179
6	106435269	rs7746082	C	G	1.29e-20	6:106435269	c	0.2751	-0.0245	0.0273	0.3682	+--	0.4772
5	96252803	rs1363907	A	G	4.87e-15	5:96252803	a	0.4048	-0.0219	0.0249	0.38	--+	0.1257
6	111848191	rs3851228	A	T	1.5e-15	6:111848191	a	0.9346	0.0434	0.0495	0.3805	++-	0.405
2	43806918	rs10495903	T	C	2.61e-12	2:43806918	t	0.1169	0.0338	0.0388	0.383	++-	0.287
10	6081230	rs12722515	C	A	4.57e-12	10:6081230	c	0.8475	-0.0297	0.0341	0.3834	+++	0.9047
6	21430728	rs71559680	C	T	2.4e-10	6:21430728	c	0.5198	0.0209	0.0244	0.3926	--+	0.1945
11	61552680	rs174537	T	G	1.03e-08	11:61552680	t	0.3702	-0.0212	0.0253	0.4028	-+-	0.4995
2	145492382	rs11681525	G	C	2.09e-09	2:145492382	g	0.0856	0.0357	0.0437	0.4142	---	0.8493
10	64445564	rs10761659	G	A	4.97e-53	10:64445564	g	0.535	0.0199	0.0244	0.4146	---	0.9924
10	75669190	rs2227551	G	T	1.28e-09	10:75669190	g	0.3177	0.0214	0.0266	0.4215	---	0.9058
13	40695992	rs915286	G	A	2.89e-09	13:40695992	g	0.4822	-0.0196	0.0249	0.4315	++-	0.762
8	126534671	rs921720	G	A	3.23e-16	8:126534671	g	0.6599	-0.02	0.0259	0.4411	+++	0.7624
9	117553249	rs4246905	C	T	2.86e-29	9:117553249	c	0.7431	0.0212	0.0284	0.4557	-+-	0.3836
10	35295431	rs11010067	C	G	6.37e-25	10:35295431	c	0.6413	-0.0189	0.0254	0.4569	++-	0.07926
16	86009686	rs2361755	G	C	9.21e-14	16:86009686	g	0.9041	-0.0301	0.0426	0.4796	+-+	0.9243
1	198598663	rs7555082	A	G	2.54e-09	1:198598663	a	0.1007	0.0285	0.0417	0.4945	+-+	0.2066
2	228660112	rs111781203	C	T	2.16e-10	2:228660112	c	0.3028	-0.0185	0.0274	0.498	+-+	0.4306
19	33731551	rs17694108	A	G	1.21e-14	19:33731551	a	0.3057	0.0183	0.0272	0.4999	-++	0.6189
2	28614794	rs925255	C	T	2.7e-14	2:28614794	c	0.5356	-0.0214	0.0318	0.5007	?-+	0.2264
1	67681669	rs7517847	G	T	9.48e-134	1:67681669	g	0.4391	-0.0163	0.0246	0.5061	-++	0.3523
7	148220448	rs2538470	A	G	3e-11	7:148220448	a	0.3815	0.0166	0.0253	0.5128	++-	0.4563
21	34776695	rs2284553	G	A	4.82e-09	21:34776695	g	0.6064	0.016	0.025	0.5231	---	0.9366
1	169519049	rs6025	C	T	2.51e-08	1:169519049	c	0.9725	-0.0532	0.0834	0.5234	++-	0.4616
14	75741751	rs1569328	C	T	3.21e-09	14:75741751	c	0.8267	0.0205	0.0324	0.5258	+--	0.5859
19	1124031	rs2024092	A	G	1.12e-18	19:1124031	a	0.2203	-0.0186	0.0294	0.5275	++-	0.5745
5	176788570	rs4976646	T	C	3.23e-12	5:176788570	t	0.652	-0.0162	0.0256	0.5278	++-	0.002774
12	40528432	rs12422544	T	C	2.13e-21	12:40528432	t	0.9766	0.0511	0.0825	0.5354	++-	0.8677
5	38867732	rs395157	T	C	2.22e-20	5:38867732	t	0.4935	0.0151	0.0244	0.5371	-+-	0.2112
17	70642923	rs17780256	C	A	3.19e-11	17:70642923	c	0.1786	0.0198	0.0321	0.5375	---	0.8826
15	67442596	rs17293632	T	C	2.71e-20	15:67442596	t	0.2477	0.017	0.0283	0.5485	+++	0.9576
16	11704651	rs11641184	A	C	1.09e-14	16:11704651	a	0.4728	-0.0146	0.0246	0.552	+--	0.1667
7	50175654	rs12718244	A	G	3.35e-14	7:50175654	a	0.3677	0.015	0.0257	0.5597	+++	0.9112
6	20812588	rs9358372	A	G	6.48e-09	6:20812588	a	0.6643	0.0149	0.0261	0.5683	+-+	0.8972
17	32593665	rs3091315	G	A	4.35e-20	17:32593665	g	0.3016	-0.0146	0.0266	0.584	+++	0.9418
11	64150370	rs559928	C	T	3.33e-13	11:64150370	c	0.8097	0.0169	0.031	0.5854	+--	0.6442
21	45615741	rs7282490	A	G	9.85e-30	21:45615741	a	0.6061	0.0173	0.0324	0.5925	?-+	0.1947
22	39659773	rs2413583	C	T	5.06e-38	22:39659773	c	0.8517	0.0185	0.0347	0.5936	--+	0.5499
3	18767404	rs4256159	T	C	2.06e-10	3:18767404	t	0.1381	0.0186	0.0355	0.601	-++	0.2918
1	20171860	rs6426833	G	A	3.06e-36	1:20171860	g	0.4728	-0.0124	0.0244	0.6106	++-	0.2803
2	160794008	rs4664304	A	G	2.61e-08	2:160794008	a	0.4165	0.0126	0.0249	0.6126	-++	0.6817
11	76299194	rs2155219	T	G	8.71e-48	11:76299194	t	0.479	-0.0121	0.0244	0.6214	-+-	0.5399
17	54880993	rs3853824	C	T	7.7e-10	17:54880993	c	0.5993	0.0117	0.0256	0.6477	-++	0.4758
13	99907341	rs3742130	G	A	9.19e-13	13:99907341	g	0.8123	0.0143	0.0319	0.6546	--+	0.02556
5	158820844	rs9313808	G	A	1.15e-25	5:158820844	g	0.8339	0.0148	0.0337	0.6603	--+	0.7131
16	23864590	rs7404095	C	T	3.1e-08	16:23864590	c	0.6001	0.0104	0.025	0.6778	+--	0.3794
11	58408687	rs11229555	G	T	5.23e-12	11:58408687	g	0.7457	-0.0117	0.0284	0.6804	-++	0.219
10	64369749	rs10995235	A	G	1.87e-09	10:64369749	a	0.2037	0.0122	0.0307	0.6916	-++	0.5887
16	11373405	rs423674	G	T	1.54e-10	16:11373405	g	0.8193	0.0123	0.032	0.7001	-++	0.7385
1	67652984	rs6588248	G	T	1.38e-16	1:67652984	g	0.5145	-0.0093	0.0244	0.7024	++-	0.8546
1	8022197	rs3766606	G	T	8.84e-18	1:8022197	g	0.7854	0.0115	0.0303	0.7036	+--	0.8826
4	102865304	rs13126505	A	G	1e-10	4:102865304	a	0.0623	-0.0221	0.0588	0.7072	-+-	0.1988
19	46849806	rs4802307	G	T	1.72e-08	19:46849806	g	0.7228	0.0101	0.0274	0.7136	+--	0.4993
10	59947231	rs1199103	G	A	3.22e-10	10:59947231	g	0.2241	-0.0104	0.0293	0.7215	++-	0.7496
17	40527544	rs12942547	G	A	1.03e-21	17:40527544	g	0.4184	0.0088	0.0247	0.723	--+	0.5487
3	49721532	rs3197999	A	G	1.55e-52	3:49721532	a	0.3304	-0.0092	0.0262	0.7252	--+	0.00352
7	2869985	rs1182188	C	T	1.08e-09	7:2869985	c	0.3256	-0.009	0.026	0.7295	+--	0.5815
8	129567181	rs6651252	C	T	9.08e-10	8:129567181	c	0.1256	0.0123	0.0367	0.7375	+--	0.7065
14	88472595	rs8005161	T	C	1.37e-16	14:88472595	t	0.0868	0.0142	0.0432	0.7415	++-	0.8071
6	382559	rs7773324	G	A	5.84e-09	6:382559	g	0.4149	-0.0087	0.0265	0.7422	++-	0.7057
2	191931464	rs1517352	C	A	3.87e-14	2:191931464	c	0.6192	-0.0073	0.0251	0.7699	--+	0.1254
13	41013977	rs941823	C	T	6.19e-13	13:41013977	c	0.7414	0.008	0.0279	0.775	--+	0.7081
9	93928416	rs4743820	C	T	3.8e-09	9:93928416	c	0.3134	-0.0074	0.0263	0.7788	--+	0.1912
19	10512911	rs11879191	G	A	5.27e-20	19:10512911	g	0.8096	0.0087	0.0311	0.7807	--+	0.5597
2	103063369	rs6708413	A	G	8.39e-14	2:103063369	a	0.7793	0.0083	0.0297	0.7808	--+	0.6118
7	100423365	rs314313	T	C	3.92e-10	7:100423365	t	0.6837	-0.0073	0.0263	0.7812	++-	0.5387
3	48731487	rs3172494	T	G	2.9e-08	3:48731487	t	0.1688	-0.0096	0.035	0.7846	--+	0.2404
17	37912377	rs12946510	T	C	2.16e-39	17:37912377	t	0.4856	-0.0064	0.0245	0.7925	--+	0.4137
5	134443606	rs254560	A	G	8.55e-10	5:134443606	a	0.4034	-0.0063	0.0248	0.7998	-+-	0.5997
10	64541319	rs224090	T	C	1.32e-21	10:64541319	t	0.4076	0.0061	0.0249	0.8063	++-	0.8632
2	27730940	rs1260326	T	C	1.03e-14	2:27730940	t	0.3838	-0.006	0.0252	0.8112	+-+	0.3282
10	30728101	rs1042058	C	T	1.29e-10	10:30728101	c	0.6074	-0.0059	0.025	0.8124	++-	0.4832
3	46457412	rs113010081	T	C	4.21e-08	3:46457412	t	0.8805	-0.0088	0.0382	0.8185	-+-	0.5203
12	68499986	rs7134472	A	G	5.64e-27	12:68499986	a	0.3579	-0.0052	0.0256	0.8383	--+	0.232
1	1247494	rs12103	T	C	3.28e-11	1:1247494	t	0.1971	0.0084	0.0416	0.8391	?-+	0.5934
5	158827769	rs56167332	A	C	7.17e-50	5:158827769	a	0.3263	0.0053	0.0263	0.8412	+--	0.4442
2	25097644	rs13407913	A	G	1.69e-20	2:25097644	a	0.5716	-0.0049	0.0247	0.842	--+	0.2757
2	65667272	rs6740462	C	A	5.59e-12	2:65667272	c	0.3137	-0.0051	0.0266	0.8489	+--	0.747
9	117605070	rs11554257	T	C	3.93e-21	9:117605070	t	0.8843	-0.0073	0.0388	0.8501	+--	0.07453
4	123161619	rs7657746	G	A	1.83e-13	4:123161619	g	0.2177	0.0055	0.0304	0.8575	--+	0.5886
6	20728731	rs6908425	C	T	5.41e-13	6:20728731	c	0.7625	0.0051	0.0287	0.8577	+--	0.9764
2	163110536	rs2111485	A	G	4.6e-09	2:163110536	a	0.4039	0.0044	0.0249	0.8604	-++	0.1377
13	27531267	rs17085007	T	C	7.52e-11	13:27531267	t	0.8206	-0.0054	0.0317	0.8652	+--	0.7895
2	234173503	rs12994997	G	A	2.58e-41	2:234173503	g	0.5129	0.0041	0.0245	0.868	--+	0.4843
5	130104076	rs10051722	C	A	8.89e-09	5:130104076	c	0.3296	0.004	0.0261	0.8795	+--	0.6231
1	151801680	rs4845604	G	A	1.21e-17	1:151801680	g	0.8554	-0.0064	0.0452	0.8867	?++	0.9698
13	44457925	rs3764147	A	G	8.7e-16	13:44457925	a	0.7839	-0.0041	0.0296	0.89	++-	0.2057
1	22702231	rs12568930	C	T	3.64e-10	1:22702231	c	0.149	-0.0046	0.0355	0.8963	++-	0.04215
10	82250831	rs7097656	C	T	1.27e-15	10:82250831	c	0.7878	0.0016	0.0298	0.9564	++-	0.9715
6	14719496	rs17119	G	A	2.18e-11	6:14719496	g	0.1719	-0.0015	0.0335	0.9646	++-	0.5862
5	40237018	rs1842076	C	T	4.15e-15	5:40237018	c	0.2608	-0.001	0.028	0.9727	+--	0.8699
18	67530439	rs727088	A	G	4.4e-08	18:67530439	a	0.5366	0.0007	0.0245	0.976	-++	0.7498
5	71693899	rs4703855	C	T	7.16e-11	5:71693899	c	0.6754	0.0008	0.0262	0.9768	--+	0.6451
1	197631141	rs2488389	A	G	1.26e-15	1:197631141	a	0.1963	-0.0002	0.0309	0.9938	+-+	0.8125

## Sheet: SNP_Effects_MR_UC_CDI
Supplementary Table 7. SNP effects on ulcerative colitis (UC) and Clostridioides difficile infection (CDI) in Mendelian Randomization
This table highlights the data input for Figure 2, which are the SNP effects on ulcerative colitis and Clostridioides Difficile Infection.
SNP, rsID. effect_allele.exposure, effect allele of the exposure (UC). other_allele.exposure, other allele of the exposure (UC). effect_allele.outcome, effect allele of the outcome (CDI), other_allele.outcome, other allele of the outcome (CDI).
beta.exposure, Beta of the exposure (UC). beta.outcome, beta of the outcome (CDI). eaf.exposure, effect allele frequency of the exposure (UC). eaf.outcome, effect allele frequency of the outcome (CDI).
id.outcome, outcome (CDI). se.outcome, standard error of the outcome (CDI). pval.outcome, p-value of the outcome (CDI).
se.exposure, standard error of the exposure (UC), pval.exposure, p-value of the exposure (UC), id.exposure, exposure (UC).
SNP	effect_allele.exposure	other_allele.exposure	effect_allele.outcome	other_allele.outcome	beta.exposure	beta.outcome	eaf.exposure	eaf.outcome	id.outcome	se.outcome	pval.outcome	se.exposure	pval.exposure	id.exposure
rs10185424	A	C	A	C	0.0953102	0.0444	0.46	0.4038	id.CDI	0.0252	0.07836	0.013	1.47e-14	id.UC
rs10761659	A	G	A	G	-0.116534	-0.0199	0.46	0.465	id.CDI	0.0244	0.4146	0.013	1.5e-20	id.UC
rs1077773	G	A	G	A	-0.0725707	0.0377	0.48	0.4751	id.CDI	0.0245	0.1239	0.012	5.96e-09	id.UC
rs10781499	A	G	A	G	0.131028	0.0306	0.43	0.4221	id.CDI	0.0246	0.2141	0.013	4.03e-26	id.UC
rs11010067	G	C	G	C	0.076961	0.0189	0.35	0.3587	id.CDI	0.0254	0.4569	0.013	2.05e-08	id.UC
rs11083840	C	A	C	A	0.0676586	-0.0365	0.4	0.3772	id.CDI	0.0254	0.1517	0.013	3.41e-08	id.UC
rs11150589	A	G	A	G	0.076961	0.0205	0.47	0.4616	id.CDI	0.0246	0.4063	0.013	3.28e-10	id.UC
rs11229555	A	C	A	C	-0.0833816	0.0117	0.25	0.2543	id.CDI	0.0284	0.6804	0.014	1.21e-08	id.UC
rs11230563	A	G	A	G	-0.0725707	-0.0244	0.35	0.3091	id.CDI	0.0267	0.3604	0.013	1.9e-08	id.UC
rs11641184	A	C	A	C	0.076961	-0.0146	0.48	0.4728	id.CDI	0.0246	0.552	0.012	4.24e-10	id.UC
rs1182188	G	A	G	A	-0.105361	-0.009	0.3	0.3256	id.CDI	0.026	0.7295	0.014	5.03e-15	id.UC
rs12103	A	G	A	G	0.0953102	0.0084	0.18	0.1971	id.CDI	0.0416	0.8391	0.016	9.96e-10	id.UC
rs12718244	A	G	A	G	0.0676586	0.015	0.41	0.3677	id.CDI	0.0257	0.5597	0.013	1.41e-08	id.UC
rs12720356	C	A	C	A	0.157004	-0.0482	0.09	0.0884	id.CDI	0.0429	0.2614	0.023	1.67e-11	id.UC
rs12942547	G	A	G	A	-0.0833816	0.0088	0.42	0.4184	id.CDI	0.0247	0.723	0.013	6.72e-11	id.UC
rs12946510	A	G	A	G	0.131028	-0.0064	0.47	0.4856	id.CDI	0.0245	0.7925	0.013	1.25e-25	id.UC
rs17085007	G	A	G	A	0.131028	0.0054	0.18	0.1794	id.CDI	0.0317	0.8652	0.016	9.72e-17	id.UC
rs17229285	G	A	G	A	0.0953102	-0.0148	0.5	0.5164	id.CDI	0.0244	0.5449	0.013	3.38e-14	id.UC
rs17622378	G	A	G	A	0.0861777	-0.0294	0.42	0.3797	id.CDI	0.0253	0.2461	0.013	4.42e-11	id.UC
rs17694108	A	G	A	G	0.0953102	0.0183	0.28	0.3057	id.CDI	0.0272	0.4999	0.014	6.17e-12	id.UC
rs17780256	C	A	C	A	-0.116534	0.0198	0.19	0.1786	id.CDI	0.0321	0.5375	0.016	6.13e-13	id.UC
rs1801274	G	A	G	A	-0.174353	-0.0351	0.5	0.5085	id.CDI	0.0244	0.1505	0.013	1.43e-41	id.UC
rs1893217	G	A	G	A	0.122218	0.0352	0.16	0.1616	id.CDI	0.0331	0.2883	0.017	2.65e-13	id.UC
rs2111485	A	G	A	G	0.0861777	0.0044	0.39	0.4039	id.CDI	0.0249	0.8604	0.013	2.11e-10	id.UC
rs2155219	A	C	A	C	0.122218	-0.0121	0.5	0.479	id.CDI	0.0244	0.6214	0.013	7.53e-21	id.UC
rs2382817	A	C	A	C	0.0676586	-0.0387	0.4	0.3711	id.CDI	0.0253	0.1268	0.013	1.54e-08	id.UC
rs2413583	A	G	A	G	-0.139262	-0.0185	0.17	0.1483	id.CDI	0.0347	0.5936	0.017	7.09e-15	id.UC
rs254560	A	G	A	G	0.076961	-0.0063	0.4	0.4034	id.CDI	0.0248	0.7998	0.013	3.53e-10	id.UC
rs2823286	A	G	A	G	-0.0943107	-0.0287	0.29	0.273	id.CDI	0.0276	0.2982	0.014	2.4e-12	id.UC
rs2836878	A	G	A	G	-0.223144	-0.0251	0.27	0.2632	id.CDI	0.0277	0.3646	0.015	7.35e-53	id.UC
rs3024505	A	G	A	G	0.223144	0.0854	0.16	0.157	id.CDI	0.0335	0.01086	0.016	4.71e-43	id.UC
rs3197999	A	G	A	G	0.173953	-0.0092	0.28	0.3304	id.CDI	0.0262	0.7252	0.013	2.24e-37	id.UC
rs3749171	A	G	A	G	0.139762	0.0654	0.18	0.209	id.CDI	0.0304	0.03139	0.016	4.22e-18	id.UC
rs3766606	A	C	A	C	-0.139262	-0.0115	0.17	0.2146	id.CDI	0.0303	0.7036	0.018	5.5e-14	id.UC
rs3774937	G	A	G	A	0.0953102	0.0218	0.33	0.3409	id.CDI	0.0258	0.3987	0.013	4.61e-14	id.UC
rs3851228	A	T	A	T	0.182322	-0.0434	0.06	0.0654	id.CDI	0.0495	0.3805	0.024	1.13e-14	id.UC
rs395157	A	G	A	G	0.0861777	0.0151	0.48	0.4935	id.CDI	0.0244	0.5371	0.013	8.77e-12	id.UC
rs4246905	A	G	A	G	-0.116534	-0.0212	0.28	0.2569	id.CDI	0.0284	0.4557	0.014	1.04e-15	id.UC
rs4380874	A	G	A	G	0.131028	0.0282	0.41	0.3978	id.CDI	0.0249	0.2564	0.013	6.43e-25	id.UC
rs4409764	A	C	A	C	0.157004	0.0513	0.48	0.4785	id.CDI	0.0244	0.03516	0.013	2.13e-36	id.UC
rs4656958	A	G	A	G	-0.0833816	0.0314	0.32	0.3157	id.CDI	0.0262	0.2307	0.014	2.82e-09	id.UC
rs4728142	A	G	A	G	0.0953102	0.0138	0.44	0.4345	id.CDI	0.0246	0.5749	0.013	1.92e-14	id.UC
rs4743820	G	A	G	A	-0.0833816	-0.0074	0.3	0.3134	id.CDI	0.0263	0.7788	0.014	4.05e-09	id.UC
rs4812833	G	A	G	A	-0.105361	0.0133	0.48	0.4536	id.CDI	0.0254	0.6024	0.013	1.87e-16	id.UC
rs483905	A	G	A	G	0.0861777	0.046	0.29	0.266	id.CDI	0.0278	0.0975	0.014	3.16e-10	id.UC
rs4976646	G	A	G	A	0.076961	0.0162	0.34	0.348	id.CDI	0.0256	0.5278	0.013	2.52e-09	id.UC
rs56167332	A	C	A	C	0.139762	0.0053	0.34	0.3263	id.CDI	0.0263	0.8412	0.013	7.27e-27	id.UC
rs561722	A	G	A	G	-0.127833	0.0656	0.34	0.3611	id.CDI	0.0255	0.01005	0.014	4.19e-20	id.UC
rs6062504	A	G	A	G	-0.0833816	-0.0348	0.31	0.2996	id.CDI	0.0269	0.1956	0.014	1.19e-08	id.UC
rs6426833	G	A	G	A	-0.235722	-0.0124	0.46	0.4728	id.CDI	0.0244	0.6106	0.013	3.77e-76	id.UC
rs6920220	A	G	A	G	0.14842	0.086	0.21	0.2041	id.CDI	0.0302	0.004415	0.015	4.78e-22	id.UC
rs7134472	A	G	A	G	0.157004	-0.0052	0.39	0.3579	id.CDI	0.0256	0.8383	0.013	5.76e-37	id.UC
rs7240004	G	A	G	A	-0.0833816	-0.0237	0.38	0.3764	id.CDI	0.0252	0.3471	0.013	2.5e-10	id.UC
rs7404095	A	G	A	G	-0.0725707	-0.0104	0.42	0.3999	id.CDI	0.025	0.6778	0.013	1.52e-08	id.UC
rs7554511	A	C	A	C	-0.162519	-0.0381	0.28	0.2568	id.CDI	0.0281	0.175	0.014	6.83e-31	id.UC
rs7608910	G	A	G	A	0.131028	0.0246	0.39	0.3769	id.CDI	0.0251	0.3264	0.013	1.25e-23	id.UC
rs7657746	G	A	G	A	-0.0943107	0.0055	0.24	0.2177	id.CDI	0.0304	0.8575	0.015	5.27e-10	id.UC
rs8005161	A	G	A	G	0.131028	0.0142	0.09	0.0868	id.CDI	0.0432	0.7415	0.022	2.8e-09	id.UC
rs80174646	A	C	A	C	-0.478036	-0.0862	0.07	0.0606	id.CDI	0.0521	0.0978	0.029	4.34e-62	id.UC
rs907611	A	G	A	G	0.076961	0.0266	0.32	0.3173	id.CDI	0.027	0.325	0.013	1e-08	id.UC
rs913678	G	A	G	A	-0.0725707	-0.0246	0.33	0.3368	id.CDI	0.0262	0.348	0.013	1.23e-08	id.UC
rs941823	A	G	A	G	-0.105361	-0.008	0.25	0.2586	id.CDI	0.0279	0.775	0.015	1.39e-13	id.UC

## Sheet: Variants of Interest
Supplementary Table 8. Variants of Interest are in High LD with Missense Variants
This table provides information about coding variants in high linkage disequilibrium with variants of interest (rs11707141, rs80174646)
CHR: Index Variant Chromosome
POS: Index Variant Position
SNPID: Index Variant SNP ID
EA: Index Variant Effect Allele
OA: Index Variant Other Allele
EAF: Effect Allele Frequency
BETA: Index Variant Beta statistic
OR: Index Variant Odds Ratio
SE :Index Variant Standard Error
p.value: Index Variant p-value
LOG10: Index -log10 p-value
trait: Index Variant Phenotype
location: Index Variant location
gene_annotation: Index Variant Gene annotation (N=Nearest Gene to the Variant of Interest, X*=Variant of Interest in High Linkage Disequilibrium with a Nonsynonymous SNP in the Gene, ESITI=Gene Expressed in the Terminal Ileum, ECT: Gene Expressed in Transverse Colon, ECS: Gene Expressed in Sigmoid Colon)
coding_SNPID=SNP ID of Coding Variant (in High Linkage Disequilibrium with Variant of Interest)
coding_Gene=Coding Variant Gene
coding_location: Coding Variant Location
coding_change: High LD Coding Variant Missense Mutation
coding_R2: R2 (Variant of Interest-Coding Variant)
coding_p.value: p-value (association between variant of interest and variant of interest)
coding_CHR: Coding Variant Chromosome
coding_POS: Coding Variant Position
CHR	POS	SNPID	EA	OA	EAF	BETA	OR	SE	p.value	LOG10	trait	location	gene_annotation	coding_SNPID	coding_Gene	coding_location	coding_change	coding_R2	coding_p.value	coding_CHR	coding_POS
1	67708155	rs80174646	G	T	0.9293	0.668494	1.9513	0.0402	3.771e-62	61.4235	IBD	intronic	IL23R(N, X*, ESITI, ECT)	rs11209026	IL23R	nonsynonymous SNV	IL23R:NM_144701:exon9:c.G1142A:p.R381Q,	0.92	1.763e-66	1	67705958
3	108487582	rs11707141	G	A	0.2819	0.124	1.13202	0.0272	5.199e-06	5.28408	Cdiff	intergenic	RETNLB(N, X*, ESITI, ECS, ECT); TRAT1(N, ESITI, ECT)	rs11708527	RETNLB	nonsynonymous SNV	RETNLB:NM_032579:exon1:c.C59T:p.P20L,	0.99	6.129e-06	3	108475974
